# Supplementary material for: Intermittent BRAF inhibition in advanced BRAF mutated melanoma results of a phase II randomized trial
Source: Nat Commun. 2021 Dec 1;12:7008. doi: 10.1038/s41467-021-26572-6 (PMC8636498; doi:10.1038/s41467-021-26572-6)
Supplement: Supplementary file 4 — Source Data [file 41467_2021_26572_MOESM4_ESM.zip]

Archive with 5 entries (5 files):
- eFig 6-7.xlsx
- eFig 8-9.xlsx
- Fig 1b,eFig 4a, 4b, 5.xlsx
- Fig1a, eFig 3.xlsx
- Contents of GEM0511 sent datasets(09JUL21).rtf
