# Supplementary material for: Intermittent BRAF inhibition in advanced BRAF mutated melanoma results of a phase II randomized trial
Source: Nat Commun. 2021 Dec 1;12:7008. doi: 10.1038/s41467-021-26572-6 (PMC8636498; doi:10.1038/s41467-021-26572-6)
Supplement: Supplementary file 4 — Source Data [file 41467_2021_26572_MOESM4_ESM.zip › eFig 6-7.xlsx]

## Sheet: Gem0511_BRAF_LDH_SS
ARM	GLDHBRAF1	cspfs	pfsm	osm	csos	SUBJID
A-Continuous	Normal -	1	44.5724	44.5466	1	1
A-Continuous	Normal -	1	45.6579	45.6307	1	2
B-Intermittent	Normal +	0	4.30921	11.1695	0	3
A-Continuous	Normal -	0	9.50658	38.7648	1	4
A-Continuous	Elevated +	0	9.11184	9.7569	0	5
A-Continuous	Normal +	0	18.8816	23.5874	0	6
A-Continuous	Normal -	0	20.4934	23.4888	1	7
A-Continuous	Elevated +	0	20.0329	21.6163	0	8
A-Continuous	Normal +	0	6.34868	6.89882	0	9
B-Intermittent	Normal -	0	5.29605	15.8673	0	10
A-Continuous	Normal +	1	41.1184	41.0972	1	11
B-Intermittent	Elevated +	0	8.25658	27.5296	0	12
B-Intermittent	Elevated +	0	0.328947	0.361367	0	13
A-Continuous	Elevated +	0	12.7303	17.4442	1	14
B-Intermittent	Normal -	1	45.8224	45.1051	1	15
B-Intermittent	Normal -	1	43.0921	43.0683	1	16
B-Intermittent	Elevated +	0	5.19737	40.7359	1	17
A-Continuous	Elevated +	0	2.46711	2.49671	0	18
B-Intermittent	Normal -	1	1.25	32.6216	0	19
B-Intermittent	Elevated +	0	7.5	8.86991	0	20
B-Intermittent	Elevated +	0	1.875	10.0197	0	21
B-Intermittent	Normal -	0	2.76316	41.3272	1	22
A-Continuous	Normal +	1	40.2303	40.2102	1	23
A-Continuous	Elevated +	1	34.7039	34.6912	1	24
A-Continuous	Normal -	1	33.9474	33.9356	1	25
A-Continuous	Elevated +	0	4.63816	5.4205	0	26
B-Intermittent	Normal -	1	35.3289	35.1183	1	27
A-Continuous	Elevated +	0	13.9474	14.6846	0	28
B-Intermittent	Normal +	0	8.22368	8.54139	0	29
A-Continuous	Normal +	0	7.66447	22.9961	0	30
B-Intermittent	Elevated +	0	6.21711	7.42444	0	31
A-Continuous	Normal -	1	30.8553	30.8476	1	32
B-Intermittent	Elevated +	0	13.6184	14.6846	0	33
