# Supplementary material for: Intermittent BRAF inhibition in advanced BRAF mutated melanoma results of a phase II randomized trial
Source: Nat Commun. 2021 Dec 1;12:7008. doi: 10.1038/s41467-021-26572-6 (PMC8636498; doi:10.1038/s41467-021-26572-6)
Supplement: Supplementary file 4 — Source Data [file 41467_2021_26572_MOESM4_ESM.zip › eFig 8-9.xlsx]

## Sheet: Gem0511_BRAF_RESP_PCT
trt	lresp	PT	ciclo	timeto_assw	BRAFDAT	LBSPEC	LBTEST	LBGRC	TIMETOW	tiempomax	ypos	DSPERF	NUMERO	SUBJID
Continuous Trt		0103	0		2016-01-07	Plasma	% alelo mutado	0	0.142857	0.142857	0	Y	1	279
Continuous Trt		0103	0		2016-01-07	Serum	% alelo mutado	0	0.142857	0.142857	0	Y	2	279
Continuous Trt		0103	1		2016-01-14	Plasma	% alelo mutado	0	1.14286	1.14286	0	Y	1	279
Continuous Trt		0103	1		2016-01-14	Serum	% alelo mutado	0	1.14286	1.14286	0	Y	2	279
Continuous Trt		0103	2		2016-02-15	Plasma	% alelo mutado	0	5.71429	5.71429	0	Y	1	279
Continuous Trt		0103	2		2016-02-15	Serum	% alelo mutado	0	5.71429	5.71429	0	Y	2	279
Continuous Trt	EE	0103	3	8.14286	2016-03-14	Plasma	% alelo mutado	0	9.71429	9.71429	0	Y	1	279
Continuous Trt		0103	3	8.14286	2016-03-14	Serum	% alelo mutado	0	9.71429	9.71429	0	Y	2	279
Continuous Trt		0103	4		2016-04-11	Plasma	% alelo mutado	0	13.7143	13.7143	0	Y	1	279
Continuous Trt		0103	4		2016-04-11	Serum	% alelo mutado	0	13.7143	13.7143	0	Y	2	279
Continuous Trt	EE	0103	5	13	2016-05-09	Plasma	% alelo mutado	0	17.7143	17.7143	0	Y	1	279
Continuous Trt		0103	5	13	2016-05-09	Serum	% alelo mutado	0	17.7143	17.7143	0	Y	2	279
Continuous Trt		0103	6		2016-06-06	Plasma	% alelo mutado	0	21.7143	21.7143	0	Y	1	279
Continuous Trt		0103	6		2016-06-06	Serum	% alelo mutado	0	21.7143	21.7143	0	Y	2	279
Continuous Trt	EE	0103	7	25	2016-07-04	Plasma	% alelo mutado	0	25.7143	25.7143	0	Y	1	279
Continuous Trt		0103	7	25	2016-07-04	Serum	% alelo mutado	0	25.7143	25.7143	0	Y	2	279
Continuous Trt		0103	8		2016-08-01	Plasma	% alelo mutado	0	29.7143	29.7143	0	Y	1	279
Continuous Trt		0103	8		2016-08-01	Serum	% alelo mutado	0	29.7143	29.7143	0	Y	2	279
Continuous Trt	EE	0103	9	37.2857	2016-08-29	Plasma	% alelo mutado	0	33.7143	37.2857	0	Y	1	279
Continuous Trt		0103	9	37.2857	2016-08-29	Serum	% alelo mutado	0	33.7143	37.2857	0	Y	2	279
Continuous Trt		0103	10		2016-09-26	Plasma	% alelo mutado	0	37.7143	37.7143	0	Y	1	279
Continuous Trt		0103	10		2016-09-26	Serum	% alelo mutado	0	37.7143	37.7143	0	Y	2	279
Continuous Trt	EE	0103	11	48.2857	2016-10-24	Plasma	% alelo mutado	0	41.7143	48.2857	0	Y	1	279
Continuous Trt		0103	11	48.2857	2016-10-24	Serum	% alelo mutado	0	41.7143	48.2857	0	Y	2	279
Continuous Trt		0103	12		2016-11-21	Plasma	% alelo mutado	0	45.7143	45.7143	0	Y	1	279
Continuous Trt		0103	12		2016-11-21	Serum	% alelo mutado	0	45.7143	45.7143	0	Y	2	279
Continuous Trt	EE	0103	13	56.7143	2016-12-19	Plasma	% alelo mutado	0	49.7143	56.7143	0	Y	1	279
Continuous Trt		0103	13	56.7143	2016-12-19	Serum	% alelo mutado	0	49.7143	56.7143	0	Y	2	279
Continuous Trt		0103	14		2017-01-16	Plasma	% alelo mutado	0	53.7143	53.7143	0	Y	1	279
Continuous Trt		0103	14		2017-01-16	Serum	% alelo mutado	0	53.7143	53.7143	0	Y	2	279
Continuous Trt	EE	0103	15	65.2857	2017-02-13	Plasma	% alelo mutado	0	57.7143	65.2857	0	Y	1	279
Continuous Trt		0103	15	65.2857	2017-02-13	Serum	% alelo mutado	0	57.7143	65.2857	0	Y	2	279
Continuous Trt		0103	16		2017-03-13	Plasma	% alelo mutado	0	61.7143	61.7143	0	Y	1	279
Continuous Trt		0103	16		2017-03-13	Serum	% alelo mutado	0	61.7143	61.7143	0	Y	2	279
Continuous Trt	EE	0103	17	73	2017-04-10	Plasma	% alelo mutado	0	65.7143	73	0	Y	1	279
Continuous Trt		0103	17	73	2017-04-10	Serum	% alelo mutado	0	65.7143	73	0	Y	2	279
Continuous Trt		0103	18		2017-05-08	Plasma	% alelo mutado	0	69.7143	69.7143	0	Y	1	279
Continuous Trt		0103	18		2017-05-08	Serum	% alelo mutado	0	69.7143	69.7143	0	Y	2	279
Continuous Trt	EE	0103	19	80.7143	2017-06-05	Plasma	% alelo mutado	0	73.7143	80.7143	0	Y	1	279
Continuous Trt		0103	19	80.7143	2017-06-05	Serum	% alelo mutado	0	73.7143	80.7143	0	Y	2	279
Continuous Trt		0103	20		2017-06-30	Plasma	% alelo mutado	0	77.2857	77.2857	0	Y	1	279
Continuous Trt		0103	20		2017-06-30	Serum	% alelo mutado	0	77.2857	77.2857	0	Y	2	279
Continuous Trt	EE	0103	21	87.7143	2017-07-31	Plasma	% alelo mutado	0	81.7143	87.7143	0	Y	1	279
Continuous Trt		0103	21	87.7143	2017-07-31	Serum	% alelo mutado	0	81.7143	87.7143	0	Y	2	279
Continuous Trt		0103	22		2017-08-28	Plasma	% alelo mutado	0	85.7143	85.7143	0	Y	1	279
Continuous Trt		0103	22		2017-08-28	Serum	% alelo mutado	0	85.7143	85.7143	0	Y	2	279
Continuous Trt	EE	0103	23	95.7143	2017-09-25	Plasma	% alelo mutado	0	89.7143	95.7143	0	Y	1	279
Continuous Trt		0103	23	95.7143	2017-09-25	Serum	% alelo mutado	0	89.7143	95.7143	0	Y	2	279
Continuous Trt		0103	24		2017-10-23	Plasma	% alelo mutado	0	93.7143	93.7143	0	Y	1	279
Continuous Trt		0103	24		2017-10-23	Serum	% alelo mutado	0	93.7143	93.7143	0	Y	2	279
Continuous Trt	EE	0103	25	104	2017-11-20	Plasma	% alelo mutado	0	97.7143	104	0	Y	1	279
Continuous Trt		0103	25	104	2017-11-20	Serum	% alelo mutado	0	97.7143	104	0	Y	2	279
Continuous Trt		0103	26		2017-12-18	Plasma	% alelo mutado	0	101.714	101.714	0	Y	1	279
Continuous Trt		0103	26		2017-12-18	Serum	% alelo mutado	0	101.714	101.714	0	Y	2	279
Continuous Trt	EE	0103	27	112.714	2018-01-15	Plasma	% alelo mutado	0	105.714	112.714	0	Y	1	279
Continuous Trt		0103	27	112.714	2018-01-15	Serum	% alelo mutado	0	105.714	112.714	0	Y	2	279
Continuous Trt		0103	28		2018-02-12	Plasma	% alelo mutado	0	109.714	109.714	0	Y	1	279
Continuous Trt		0103	28		2018-02-12	Serum	% alelo mutado	0	109.714	109.714	0	Y	2	279
Continuous Trt	EE	0103	29	120.714	2018-03-12	Plasma	% alelo mutado	0	113.714	120.714	0	Y	1	279
Continuous Trt		0103	29	120.714	2018-03-12	Serum	% alelo mutado	0	113.714	120.714	0	Y	2	279
Continuous Trt		0103	30		2018-04-09	Plasma	% alelo mutado	0	117.714	117.714	0	Y	1	279
Continuous Trt		0103	30		2018-04-09	Serum	% alelo mutado	0	117.714	117.714	0	Y	2	279
Continuous Trt	EE	0103	31	129	2018-05-07	Plasma	% alelo mutado	0	121.714	129	0	Y	1	279
Continuous Trt		0103	31	129	2018-05-07	Serum	% alelo mutado	0	121.714	129	0	Y	2	279
Continuous Trt		0103	32		2018-06-04	Plasma	% alelo mutado	0	125.714	125.714	0	Y	1	279
Continuous Trt		0103	32		2018-06-04	Serum	% alelo mutado	0	125.714	125.714	0	Y	2	279
Continuous Trt	EE	0103	33	137	2018-07-02	Plasma	% alelo mutado	0	129.714	137	0	Y	1	279
Continuous Trt		0103	33	137	2018-07-02	Serum	% alelo mutado	0	129.714	137	0	Y	2	279
Continuous Trt		0103	34		2018-07-30	Plasma	% alelo mutado	0	133.714	133.714	0	Y	1	279
Continuous Trt		0103	34		2018-07-30	Serum	% alelo mutado	0	133.714	133.714	0	Y	2	279
Continuous Trt	EE	0103	35	144.714	2018-08-27	Plasma	% alelo mutado	0	137.714	144.714	0	Y	1	279
Continuous Trt		0103	35	144.714	2018-08-27	Serum	% alelo mutado	0	137.714	144.714	0	Y	2	279
Continuous Trt	EE	0103	37	152.714	2018-10-22	Plasma	% alelo mutado	0	145.714	152.714	0	Y	1	279
Continuous Trt		0103	37	152.714	2018-10-22	Serum	% alelo mutado	0	145.714	152.714	0	Y	2	279
Continuous Trt		0103	38		2018-11-19	Plasma	% alelo mutado	0	149.714	149.714	0	Y	1	279
Continuous Trt		0103	38		2018-11-19	Serum	% alelo mutado	0	149.714	149.714	0	Y	2	279
Continuous Trt	EE	0103	39	160.714	2018-12-17	Plasma	% alelo mutado	0	153.714	160.714	0	Y	1	279
Continuous Trt		0103	39	160.714	2018-12-17	Serum	% alelo mutado	0	153.714	160.714	0	Y	2	279
Continuous Trt		0103	40		2019-01-14	Plasma	% alelo mutado	0	157.714	157.714	0	Y	1	279
Continuous Trt		0103	40		2019-01-14	Serum	% alelo mutado	0	157.714	157.714	0	Y	2	279
Continuous Trt		0103	41		2019-02-11	Plasma	% alelo mutado	0	161.714	161.714	0	Y	1	279
Continuous Trt		0103	41		2019-02-11	Serum	% alelo mutado	0	161.714	161.714	0	Y	2	279
Continuous Trt		0103	42		2019-03-11	Plasma	% alelo mutado	0	165.714	165.714	0	Y	1	279
Continuous Trt		0103	42		2019-03-11	Serum	% alelo mutado	0	165.714	165.714	0	Y	2	279
Continuous Trt		0103	43		2019-04-08	Plasma	% alelo mutado	0	169.714	169.714	0	Y	1	279
Continuous Trt		0103	43		2019-04-08	Serum	% alelo mutado	0	169.714	169.714	0	Y	2	279
Continuous Trt		0103	44		2019-05-06	Plasma	% alelo mutado	0	173.714	173.714	0	Y	1	279
Continuous Trt		0103	44		2019-05-06	Serum	% alelo mutado	0	173.714	173.714	0	Y	2	279
Continuous Trt	EE	0103	45	168.714	2019-06-03	Plasma	% alelo mutado	0	177.714	177.714	0	Y	1	279
Continuous Trt		0103	45	168.714	2019-06-03	Serum	% alelo mutado	0	177.714	177.714	0	Y	2	279
Continuous Trt		0103	46		2019-07-01	Plasma	% alelo mutado	0	181.714	181.714	0	Y	1	279
Continuous Trt		0103	46		2019-07-01	Serum	% alelo mutado	0	181.714	181.714	0	Y	2	279
Continuous Trt	EE	0103	47	176.714	2019-07-29	Plasma	% alelo mutado	0	185.714	185.714	0	Y	1	279
Continuous Trt		0103	47	176.714	2019-07-29	Serum	% alelo mutado	0	185.714	185.714	0	Y	2	279
Continuous Trt		0103	48		2019-08-26	Plasma	% alelo mutado	0	189.714	189.714	0	Y	1	279
Continuous Trt		0103	48		2019-08-26	Serum	% alelo mutado	0	189.714	189.714	0	Y	2	279
Continuous Trt	EE	0103	49	184.714						184.714	6	Y	1	279
Continuous Trt	EE	0103	51	192.714						192.714	6	Y	1	279
Continuous Trt		0103	410		2019-09-23	Plasma	% alelo mutado	0	193.714	193.714	0	Y	1	279
Continuous Trt		0103	410		2019-09-23	Serum	% alelo mutado	0	193.714	193.714	0	Y	2	279
Continuous Trt		0105	0		2016-11-08	Plasma	% alelo mutado	0	0.142857	0.142857	0	Y	1	285
Continuous Trt		0105	0		2016-11-08	Serum	% alelo mutado	0	0.142857	0.142857	0	Y	2	285
Continuous Trt		0105	1		2016-11-15	Plasma	% alelo mutado	0	1.14286	1.14286	0	Y	1	285
Continuous Trt		0105	1		2016-11-15	Serum	% alelo mutado	0	1.14286	1.14286	0	Y	2	285
Continuous Trt		0105	2		2016-12-05	Plasma	% alelo mutado	0	4	4	0	Y	1	285
Continuous Trt		0105	2		2016-12-05	Serum	% alelo mutado	0	4	4	0	Y	2	285
Continuous Trt	PE	0105	3	8.42857	2017-01-09	Plasma	% alelo mutado	0	9	9	0	Y	1	285
Continuous Trt		0105	3	8.42857	2017-01-09	Serum	% alelo mutado	0	9	9	0	Y	2	285
Continuous Trt		0202	0		2015-11-26	Plasma	% alelo mutado	0	0.142857	0.142857	0	Y	1	576
Continuous Trt		0202	0		2015-11-26	Serum	% alelo mutado	0	0.142857	0.142857	0	Y	2	576
Continuous Trt		0202	1		2015-12-03	Plasma	% alelo mutado	0	1.14286	1.14286	0	Y	1	576
Continuous Trt		0202	1		2015-12-03	Serum	% alelo mutado	0	1.14286	1.14286	0	Y	2	576
Continuous Trt		0202	2		2015-12-22	Plasma	% alelo mutado	0	3.85714	3.85714	0	Y	1	576
Continuous Trt		0202	2		2015-12-22	Serum	% alelo mutado	0	3.85714	3.85714	0	Y	2	576
Continuous Trt	RP	0202	3	2.42857						2.42857	6	Y	1	576
Intermitent Trt		0203	0		2016-01-27	Plasma	% alelo mutado	8.88	0	0	8.88	Y	1	579
Intermitent Trt		0203	0		2016-01-27	Serum	% alelo mutado	0	0	0	0	Y	2	579
Intermitent Trt	EE	0203	3	8	2016-03-21	Plasma	% alelo mutado	1.09	7.71429	8	1.09	Y	1	579
Intermitent Trt		0203	3	8	2016-03-21	Serum	% alelo mutado	0.51	7.71429	8	0.51	Y	2	579
Intermitent Trt	PE	0203	5	18.7143	2016-06-07	Plasma	% alelo mutado	34.31	18.8571	18.8571	34.31	Y	1	579
Intermitent Trt		0203	5	18.7143	2016-06-07	Serum	% alelo mutado	14.11	18.8571	18.8571	14.11	Y	2	579
Continuous Trt		0205	0		2016-06-14	Plasma	% alelo mutado	0	0.142857	0.142857	0	Y	1	585
Continuous Trt		0205	0		2016-06-14	Serum	% alelo mutado	0	0.142857	0.142857	0	Y	2	585
Continuous Trt		0205	1		2016-06-23	Plasma	% alelo mutado	0	1.42857	1.42857	0	Y	1	585
Continuous Trt		0205	1		2016-06-23	Serum	% alelo mutado	0	1.42857	1.42857	0	Y	2	585
Continuous Trt		0205	2		2016-07-13	Plasma	% alelo mutado	0	4.28571	4.28571	0	Y	1	585
Continuous Trt		0205	2		2016-07-13	Serum	% alelo mutado	0	4.28571	4.28571	0	Y	2	585
Continuous Trt	EE	0205	3	7.14286	2016-08-09	Plasma	% alelo mutado	0	8.14286	8.14286	0	Y	1	585
Continuous Trt		0205	3	7.14286	2016-08-09	Serum	% alelo mutado	0	8.14286	8.14286	0	Y	2	585
Continuous Trt		0205	4		2016-09-05	Plasma	% alelo mutado	0	12	12	0	Y	1	585
Continuous Trt		0205	4		2016-09-05	Serum	% alelo mutado	0	12	12	0	Y	2	585
Continuous Trt	EE	0205	5	11	2016-10-04	Plasma	% alelo mutado	0	16.1429	16.1429	0	Y	1	585
Continuous Trt		0205	5	11	2016-10-04	Serum	% alelo mutado	0	16.1429	16.1429	0	Y	2	585
Continuous Trt		0205	6		2016-11-08	Plasma	% alelo mutado	0	21.1429	21.1429	0	Y	1	585
Continuous Trt		0205	6		2016-11-08	Serum	% alelo mutado	0	21.1429	21.1429	0	Y	2	585
Continuous Trt	EE	0205	7	23.2857	2016-12-13	Plasma	% alelo mutado	0	26.1429	26.1429	0	Y	1	585
Continuous Trt		0205	7	23.2857	2016-12-13	Serum	% alelo mutado	0	26.1429	26.1429	0	Y	2	585
Continuous Trt		0205	8		2017-01-03	Plasma	% alelo mutado	3.967	29.1429	29.1429	3.967	Y	1	585
Continuous Trt		0205	8		2017-01-03	Serum	% alelo mutado	1.351	29.1429	29.1429	1.351	Y	2	585
Continuous Trt	EE	0205	9	31.1429	2017-01-30	Plasma	% alelo mutado	0	33	33	0	Y	1	585
Continuous Trt		0205	9	31.1429	2017-01-30	Serum	% alelo mutado	0	33	33	0	Y	2	585
Continuous Trt		0205	10		2017-02-27	Plasma	% alelo mutado	0.24	37	37	0.24	Y	1	585
Continuous Trt		0205	10		2017-02-27	Serum	% alelo mutado	0.27	37	37	0.27	Y	2	585
Continuous Trt	PE	0205	11	41.4286	2017-03-28	Plasma	% alelo mutado	1.34	41.1429	41.4286	1.34	Y	1	585
Continuous Trt		0205	11	41.4286	2017-03-28	Serum	% alelo mutado	0	41.1429	41.4286	0	Y	2	585
Continuous Trt		0206	0		2016-11-21	Plasma	% alelo mutado	21.2	0	0	21.2	Y	1	588
Continuous Trt		0206	0		2016-11-21	Serum	% alelo mutado	3.66	0	0	3.66	Y	2	588
Continuous Trt		0206	1		2016-11-29	Plasma	% alelo mutado	2.06	1.14286	1.14286	2.06	Y	1	588
Continuous Trt		0206	1		2016-11-29	Serum	% alelo mutado	2.36	1.14286	1.14286	2.36	Y	2	588
Continuous Trt		0206	2		2016-12-20	Plasma	% alelo mutado	0	4.14286	4.14286	0	Y	1	588
Continuous Trt		0206	2		2016-12-20	Serum	% alelo mutado	0.19	4.14286	4.14286	0.19	Y	2	588
Continuous Trt	RP	0206	3	7.14286	2017-01-17	Plasma	% alelo mutado	0	8.14286	8.14286	0	Y	1	588
Continuous Trt		0206	3	7.14286	2017-01-17	Serum	% alelo mutado	0	8.14286	8.14286	0	Y	2	588
Continuous Trt		0206	4		2017-02-14	Plasma	% alelo mutado	0	12.1429	12.1429	0	Y	1	588
Continuous Trt		0206	4		2017-02-14	Serum	% alelo mutado	0	12.1429	12.1429	0	Y	2	588
Continuous Trt	RP	0206	5	12	2017-03-14	Plasma	% alelo mutado	0	16.1429	16.1429	0	Y	1	588
Continuous Trt		0206	5	12	2017-03-14	Serum	% alelo mutado	0	16.1429	16.1429	0	Y	2	588
Continuous Trt	RP	0206	7	24.1429						24.1429	6	Y	1	588
Continuous Trt		0206	8		2017-06-06	Plasma	% alelo mutado	0	28.1429	28.1429	0	Y	1	588
Continuous Trt		0206	8		2017-06-06	Serum	% alelo mutado	0	28.1429	28.1429	0	Y	2	588
Continuous Trt		0206	9		2017-07-04	Plasma	% alelo mutado	0	32.1429	32.1429	0	Y	1	588
Continuous Trt		0206	9		2017-07-04	Serum	% alelo mutado	0	32.1429	32.1429	0	Y	2	588
Continuous Trt		0206	10		2017-08-01	Plasma	% alelo mutado	0	36.1429	36.1429	0	Y	1	588
Continuous Trt		0206	10		2017-08-01	Serum	% alelo mutado	0	36.1429	36.1429	0	Y	2	588
Continuous Trt	PE	0206	11	39.5714						39.5714	6	Y	1	588
Continuous Trt		0206	410		2017-08-29	Plasma	% alelo mutado	0	40.1429	40.1429	0	Y	1	588
Continuous Trt		0206	410		2017-08-29	Serum	% alelo mutado	0	40.1429	40.1429	0	Y	2	588
Continuous Trt		0207	0		2017-03-14	Plasma	% alelo mutado	0.14	0	0	0.14	Y	1	591
Continuous Trt		0207	0		2017-03-14	Serum	% alelo mutado	0	0	0	0	Y	2	591
Continuous Trt		0207	1		2017-03-22	Plasma	% alelo mutado	0	1.14286	1.14286	0	Y	1	591
Continuous Trt		0207	1		2017-03-22	Serum	% alelo mutado	0	1.14286	1.14286	0	Y	2	591
Continuous Trt		0207	2		2017-04-12	Plasma	% alelo mutado	0	4.14286	4.14286	0	Y	1	591
Continuous Trt		0207	2		2017-04-12	Serum	% alelo mutado	0	4.14286	4.14286	0	Y	2	591
Continuous Trt	RP	0207	3	8	2017-05-10	Plasma	% alelo mutado	0	8.14286	8.14286	0	Y	1	591
Continuous Trt		0207	3	8	2017-05-10	Serum	% alelo mutado	0	8.14286	8.14286	0	Y	2	591
Continuous Trt		0207	4		2017-06-06	Plasma	% alelo mutado	0	12	12	0	Y	1	591
Continuous Trt		0207	4		2017-06-06	Serum	% alelo mutado	0	12	12	0	Y	2	591
Continuous Trt	RP	0207	5	14.4286	2017-07-04	Plasma	% alelo mutado	0	16	16	0	Y	1	591
Continuous Trt		0207	5	14.4286	2017-07-04	Serum	% alelo mutado	0	16	16	0	Y	2	591
Continuous Trt		0207	6		2017-08-01	Plasma	% alelo mutado	0	20	20	0	Y	1	591
Continuous Trt		0207	6		2017-08-01	Serum	% alelo mutado	0	20	20	0	Y	2	591
Continuous Trt	RP	0207	7	23.2857	2017-09-19	Plasma	% alelo mutado	0	27	27	0	Y	1	591
Continuous Trt		0207	7	23.2857	2017-09-19	Serum	% alelo mutado	0	27	27	0	Y	2	591
Continuous Trt	RP	0207	9	33.2857	2017-11-28	Plasma	% alelo mutado	0	37	37	0	Y	1	591
Continuous Trt		0207	9	33.2857	2017-11-28	Serum	% alelo mutado	0	37	37	0	Y	2	591
Continuous Trt		0207	10		2018-01-02	Plasma	% alelo mutado	0	42	42	0	Y	1	591
Continuous Trt		0207	10		2018-01-02	Serum	% alelo mutado	0	42	42	0	Y	2	591
Continuous Trt	RP	0207	11	40.4286	2018-01-30	Plasma	% alelo mutado	0	46	46	0	Y	1	591
Continuous Trt		0207	11	40.4286	2018-01-30	Serum	% alelo mutado	0	46	46	0	Y	2	591
Continuous Trt		0207	12		2018-02-27	Plasma	% alelo mutado	0	50	50	0	Y	1	591
Continuous Trt		0207	12		2018-02-27	Serum	% alelo mutado	0	50	50	0	Y	2	591
Continuous Trt	RP	0207	13	49.1429	2018-03-27	Plasma	% alelo mutado	0	54	54	0	Y	1	591
Continuous Trt		0207	13	49.1429	2018-03-27	Serum	% alelo mutado	0	54	54	0	Y	2	591
Continuous Trt		0207	14		2018-04-24	Plasma	% alelo mutado	0	58	58	0	Y	1	591
Continuous Trt		0207	14		2018-04-24	Serum	% alelo mutado	0	58	58	0	Y	2	591
Continuous Trt	RP	0207	15	58.4286	2018-06-12	Plasma	% alelo mutado	0	65	65	0	Y	1	591
Continuous Trt		0207	15	58.4286	2018-06-12	Serum	% alelo mutado	0	65	65	0	Y	2	591
Continuous Trt		0207	16		2018-07-16	Plasma	% alelo mutado	0	69.8571	69.8571	0	Y	1	591
Continuous Trt		0207	16		2018-07-16	Serum	% alelo mutado	0	69.8571	69.8571	0	Y	2	591
Continuous Trt	RP	0207	17	69.1429	2018-08-13	Plasma	% alelo mutado	0	73.8571	73.8571	0	Y	1	591
Continuous Trt		0207	17	69.1429	2018-08-13	Serum	% alelo mutado	0	73.8571	73.8571	0	Y	2	591
Continuous Trt		0207	18		2018-09-10	Plasma	% alelo mutado	2.64	77.8571	77.8571	2.64	Y	1	591
Continuous Trt		0207	18		2018-09-10	Serum	% alelo mutado	0	77.8571	77.8571	0	Y	2	591
Continuous Trt	PE	0207	19	82.1429	2018-10-09	Plasma	% alelo mutado	4.44	82	82.1429	4.44	Y	1	591
Continuous Trt		0207	19	82.1429	2018-10-09	Serum	% alelo mutado	1.63	82	82.1429	1.63	Y	2	591
Continuous Trt		0210	0		2017-09-19	Plasma	% alelo mutado	0	0	0	0	Y	1	600
Continuous Trt		0210	0		2017-09-19	Serum	% alelo mutado	0	0	0	0	Y	2	600
Continuous Trt		0210	1		2017-09-26	Plasma	% alelo mutado	0	1	1	0	Y	1	600
Continuous Trt		0210	1		2017-09-26	Serum	% alelo mutado	0	1	1	0	Y	2	600
Continuous Trt		0210	2		2017-10-17	Plasma	% alelo mutado	0	4	4	0	Y	1	600
Continuous Trt		0210	2		2017-10-17	Serum	% alelo mutado	0	4	4	0	Y	2	600
Continuous Trt		0210	3		2017-11-14	Plasma	% alelo mutado	0	8	8	0	Y	1	600
Continuous Trt		0210	3		2017-11-14	Serum	% alelo mutado	0	8	8	0	Y	2	600
Continuous Trt		0210	4		2017-12-12	Plasma	% alelo mutado	0	12	12	0	Y	1	600
Continuous Trt		0210	4		2017-12-12	Serum	% alelo mutado	0	12	12	0	Y	2	600
Continuous Trt	RP	0210	5	10.8571	2018-01-09	Plasma	% alelo mutado	0	16	16	0	Y	1	600
Continuous Trt		0210	5	10.8571	2018-01-09	Serum	% alelo mutado	0	16	16	0	Y	2	600
Continuous Trt		0210	6		2018-02-06	Plasma	% alelo mutado	0	20	20	0	Y	1	600
Continuous Trt		0210	6		2018-02-06	Serum	% alelo mutado	0	20	20	0	Y	2	600
Continuous Trt	RP	0210	7	25.1429	2018-03-06	Plasma	% alelo mutado	0	24	25.1429	0	Y	1	600
Continuous Trt		0210	7	25.1429	2018-03-06	Serum	% alelo mutado	0	24	25.1429	0	Y	2	600
Continuous Trt		0210	8		2018-04-03	Plasma	% alelo mutado	0	28	28	0	Y	1	600
Continuous Trt		0210	8		2018-04-03	Serum	% alelo mutado	0	28	28	0	Y	2	600
Continuous Trt	RP	0210	9	37	2018-05-04	Plasma	% alelo mutado	0	32.4286	37	0	Y	1	600
Continuous Trt		0210	9	37	2018-05-04	Serum	% alelo mutado	0	32.4286	37	0	Y	2	600
Continuous Trt		0210	10		2018-05-25	Plasma	% alelo mutado	0	35.4286	35.4286	0	Y	1	600
Continuous Trt		0210	10		2018-05-25	Serum	% alelo mutado	0	35.4286	35.4286	0	Y	2	600
Continuous Trt		0210	11		2018-06-26	Plasma	% alelo mutado	0	40	40	0	Y	1	600
Continuous Trt		0210	11		2018-06-26	Serum	% alelo mutado	0	40	40	0	Y	2	600
Continuous Trt		0210	12		2018-07-24	Plasma	% alelo mutado	0	44	44	0	Y	1	600
Continuous Trt		0210	12		2018-07-24	Serum	% alelo mutado	0	44	44	0	Y	2	600
Continuous Trt	RP	0210	13	49	2018-08-21	Plasma	% alelo mutado	0	48	49	0	Y	1	600
Continuous Trt		0210	13	49	2018-08-21	Serum	% alelo mutado	0	48	49	0	Y	2	600
Continuous Trt		0210	14		2018-09-18	Plasma	% alelo mutado	0	52	52	0	Y	1	600
Continuous Trt		0210	14		2018-09-18	Serum	% alelo mutado	0	52	52	0	Y	2	600
Continuous Trt	RP	0210	15	59.4286	2018-10-16	Plasma	% alelo mutado	0	56	59.4286	0	Y	1	600
Continuous Trt		0210	15	59.4286	2018-10-16	Serum	% alelo mutado	0	56	59.4286	0	Y	2	600
Continuous Trt		0210	16		2018-11-13	Plasma	% alelo mutado	0	60	60	0	Y	1	600
Continuous Trt		0210	16		2018-11-13	Serum	% alelo mutado	0	60	60	0	Y	2	600
Continuous Trt		0210	17		2018-12-11	Plasma	% alelo mutado	0	64	64	0	Y	1	600
Continuous Trt		0210	17		2018-12-11	Serum	% alelo mutado	0	64	64	0	Y	2	600
Continuous Trt		0210	18		2019-01-15	Plasma	% alelo mutado	0	69	69	0	Y	1	600
Continuous Trt		0210	18		2019-01-15	Serum	% alelo mutado	0	69	69	0	Y	2	600
Continuous Trt	RP	0210	19	72.2857	2019-02-12	Plasma	% alelo mutado	0	73	73	0	Y	1	600
Continuous Trt		0210	19	72.2857	2019-02-12	Serum	% alelo mutado	0	73	73	0	Y	2	600
Continuous Trt		0210	20		2019-03-08	Plasma	% alelo mutado	0	76.4286	76.4286	0	Y	1	600
Continuous Trt		0210	20		2019-03-08	Serum	% alelo mutado	0	76.4286	76.4286	0	Y	2	600
Continuous Trt	RP	0210	21	79	2019-04-02	Plasma	% alelo mutado	0	80	80	0	Y	1	600
Continuous Trt		0210	21	79	2019-04-02	Serum	% alelo mutado	0	80	80	0	Y	2	600
Continuous Trt		0210	22		2019-05-31	Plasma	% alelo mutado	0	88.4286	88.4286	0	Y	1	600
Continuous Trt		0210	22		2019-05-31	Serum	% alelo mutado	0	88.4286	88.4286	0	Y	2	600
Continuous Trt	PE	0210	23	89						89	6	Y	1	600
Intermitent Trt	PE	0301	3	5.42857						5.42857	6		1	873
Intermitent Trt	EE	0302	3	3.85714						3.85714	6		1	876
Intermitent Trt	RP	0303	3	7.14286						7.14286	6		1	879
Intermitent Trt	RP	0303	5	12.4286						12.4286	6		1	879
Intermitent Trt	RP	0303	7	21.1429						21.1429	6		1	879
Intermitent Trt	RP	0303	9	30.4286						30.4286	6		1	879
Intermitent Trt	PE	0303	11	40.2857						40.2857	6		1	879
Intermitent Trt	EE	0304	3	8.28571						8.28571	6		1	882
Intermitent Trt	RP	0304	5	12.2857						12.2857	6		1	882
Intermitent Trt	RP	0304	7	24.2857						24.2857	6		1	882
Intermitent Trt	PE	0304	9	33.2857						33.2857	6		1	882
Continuous Trt		0401	0		2015-12-17	Plasma	% alelo mutado	12.86	0	0	12.86	Y	1	1173
Continuous Trt		0401	0		2015-12-17	Serum	% alelo mutado	1.01	0	0	1.01	Y	2	1173
Continuous Trt		0401	1		2015-12-23	Plasma	% alelo mutado	0.7	0.857143	0.857143	0.7	Y	1	1173
Continuous Trt		0401	1		2015-12-23	Serum	% alelo mutado	1.28	0.857143	0.857143	1.28	Y	2	1173
Continuous Trt		0401	2		2016-01-14	Plasma	% alelo mutado	0	4	4	0	Y	1	1173
Continuous Trt		0401	2		2016-01-14	Serum	% alelo mutado	0	4	4	0	Y	2	1173
Continuous Trt	RP	0401	3	8	2016-02-11	Plasma	% alelo mutado	0	8	8	0	Y	1	1173
Continuous Trt		0401	3	8	2016-02-11	Serum	% alelo mutado	0	8	8	0	Y	2	1173
Continuous Trt		0401	4		2016-02-18	Plasma	% alelo mutado	0	9	9	0	Y	1	1173
Continuous Trt		0401	4		2016-02-18	Serum	% alelo mutado	0	9	9	0	Y	2	1173
Continuous Trt	RP	0401	5	15	2016-03-17	Plasma	% alelo mutado	0	13	15	0	Y	1	1173
Continuous Trt		0401	5	15	2016-03-17	Serum	% alelo mutado	0	13	15	0	Y	2	1173
Continuous Trt		0401	6		2016-04-07	Plasma	% alelo mutado	0	16	16	0	Y	1	1173
Continuous Trt		0401	6		2016-04-07	Serum	% alelo mutado	0	16	16	0	Y	2	1173
Continuous Trt	RP	0401	7	23.7143	2016-05-12	Plasma	% alelo mutado	0	21	23.7143	0	Y	1	1173
Continuous Trt		0401	7	23.7143	2016-05-12	Serum	% alelo mutado	0	21	23.7143	0	Y	2	1173
Continuous Trt		0401	8		2016-06-09	Plasma	% alelo mutado	0	25	25	0	Y	1	1173
Continuous Trt		0401	8		2016-06-09	Serum	% alelo mutado	0	25	25	0	Y	2	1173
Continuous Trt	RP	0401	9	27.5714	2016-07-07	Plasma	% alelo mutado	0	29	29	0	Y	1	1173
Continuous Trt		0401	9	27.5714	2016-07-07	Serum	% alelo mutado	0	29	29	0	Y	2	1173
Continuous Trt		0401	10		2016-08-04	Plasma	% alelo mutado	0	33	33	0	Y	1	1173
Continuous Trt		0401	10		2016-08-04	Serum	% alelo mutado	0	33	33	0	Y	2	1173
Continuous Trt	RP	0401	11	38.5714	2016-09-01	Plasma	% alelo mutado	0	37	38.5714	0	Y	1	1173
Continuous Trt		0401	11	38.5714	2016-09-01	Serum	% alelo mutado	0	37	38.5714	0	Y	2	1173
Continuous Trt		0401	12		2016-09-29	Plasma	% alelo mutado	0	41	41	0	Y	1	1173
Continuous Trt		0401	12		2016-09-29	Serum	% alelo mutado	0	41	41	0	Y	2	1173
Continuous Trt	RP	0401	13	50.5714	2016-10-27	Plasma	% alelo mutado	0	45	50.5714	0	Y	1	1173
Continuous Trt		0401	13	50.5714	2016-10-27	Serum	% alelo mutado	0	45	50.5714	0	Y	2	1173
Continuous Trt		0401	14		2016-11-24	Plasma	% alelo mutado	0	49	49	0	Y	1	1173
Continuous Trt		0401	14		2016-11-24	Serum	% alelo mutado	0	49	49	0	Y	2	1173
Continuous Trt	RP	0401	15	58.7143	2016-12-22	Plasma	% alelo mutado	0	53	58.7143	0	Y	1	1173
Continuous Trt		0401	15	58.7143	2016-12-22	Serum	% alelo mutado	0	53	58.7143	0	Y	2	1173
Continuous Trt		0401	16		2017-01-19	Plasma	% alelo mutado	0	57	57	0	Y	1	1173
Continuous Trt		0401	16		2017-01-19	Serum	% alelo mutado	0	57	57	0	Y	2	1173
Continuous Trt	RP	0401	17	67	2017-02-16	Plasma	% alelo mutado	0	61	67	0	Y	1	1173
Continuous Trt		0401	17	67	2017-02-16	Serum	% alelo mutado	0	61	67	0	Y	2	1173
Continuous Trt		0401	18		2017-03-16	Plasma	% alelo mutado	0	65	65	0	Y	1	1173
Continuous Trt		0401	18		2017-03-16	Serum	% alelo mutado	0	65	65	0	Y	2	1173
Continuous Trt	RP	0401	19	82.7143	2017-04-11	Plasma	% alelo mutado	0	68.7143	82.7143	0	Y	1	1173
Continuous Trt		0401	19	82.7143	2017-04-11	Serum	% alelo mutado	0	68.7143	82.7143	0	Y	2	1173
Continuous Trt		0401	20		2017-05-11	Plasma	% alelo mutado	0	73	73	0	Y	1	1173
Continuous Trt		0401	20		2017-05-11	Serum	% alelo mutado	0	73	73	0	Y	2	1173
Continuous Trt	RP	0401	21	82.7143	2017-06-08	Plasma	% alelo mutado	0	77	82.7143	0	Y	1	1173
Continuous Trt		0401	21	82.7143	2017-06-08	Serum	% alelo mutado	0	77	82.7143	0	Y	2	1173
Continuous Trt		0401	22		2017-07-06	Plasma	% alelo mutado	0	81	81	0	Y	1	1173
Continuous Trt		0401	22		2017-07-06	Serum	% alelo mutado	0	81	81	0	Y	2	1173
Continuous Trt	PE	0401	23	86.5714	2017-08-01	Plasma	% alelo mutado	4.19	84.7143	86.5714	4.19	Y	1	1173
Continuous Trt		0401	23	86.5714	2017-08-01	Serum	% alelo mutado	0	84.7143	86.5714	0	Y	2	1173
Continuous Trt		0401	24		2017-08-10	Plasma	% alelo mutado	8.41	86	86	8.41	Y	1	1173
Continuous Trt		0401	24		2017-08-10	Serum	% alelo mutado	12.51	86	86	12.51	Y	2	1173
Continuous Trt		0402	0		2015-12-10	Plasma	% alelo mutado	27.48	0.142857	0.142857	27.48	Y	1	1176
Continuous Trt		0402	0		2015-12-10	Serum	% alelo mutado	4.92	0.142857	0.142857	4.92	Y	2	1176
Continuous Trt		0402	1		2015-12-17	Plasma	% alelo mutado	3.02	1.14286	1.14286	3.02	Y	1	1176
Continuous Trt		0402	1		2015-12-17	Serum	% alelo mutado	0	1.14286	1.14286	0	Y	2	1176
Continuous Trt		0402	2		2016-01-07	Plasma	% alelo mutado	0	4.14286	4.14286	0	Y	1	1176
Continuous Trt		0402	2		2016-01-07	Serum	% alelo mutado	0	4.14286	4.14286	0	Y	2	1176
Continuous Trt	RP	0402	3	6.85714	2016-02-04	Plasma	% alelo mutado	0	8.14286	8.14286	0	Y	1	1176
Continuous Trt		0402	3	6.85714	2016-02-04	Serum	% alelo mutado	0	8.14286	8.14286	0	Y	2	1176
Continuous Trt		0402	4		2016-03-03	Plasma	% alelo mutado	0	12.1429	12.1429	0	Y	1	1176
Continuous Trt		0402	4		2016-03-03	Serum	% alelo mutado	0	12.1429	12.1429	0	Y	2	1176
Continuous Trt	RP	0402	5	16.7143	2016-03-31	Plasma	% alelo mutado	0	16.1429	16.7143	0	Y	1	1176
Continuous Trt		0402	5	16.7143	2016-03-31	Serum	% alelo mutado	0	16.1429	16.7143	0	Y	2	1176
Continuous Trt		0402	6		2016-04-28	Plasma	% alelo mutado	0	20.1429	20.1429	0	Y	1	1176
Continuous Trt		0402	6		2016-04-28	Serum	% alelo mutado	0	20.1429	20.1429	0	Y	2	1176
Continuous Trt	RP	0402	7	23.7143	2016-05-26	Plasma	% alelo mutado	0.7	24.1429	24.1429	0.7	Y	1	1176
Continuous Trt		0402	7	23.7143	2016-05-26	Serum	% alelo mutado	0	24.1429	24.1429	0	Y	2	1176
Continuous Trt	PE	0402	9	27.5714						27.5714	6	Y	1	1176
Intermitent Trt		0403			2016-01-11	Plasma	% alelo mutado	0	0.714286	0.714286	0	Y	1	1179
Intermitent Trt		0403			2016-01-11	Serum	% alelo mutado	0	0.714286	0.714286	0	Y	2	1179
Intermitent Trt		0403	0		2016-01-07	Plasma	% alelo mutado	0	0.142857	0.142857	0	Y	1	1179
Intermitent Trt		0403	0		2016-01-07	Serum	% alelo mutado	0	0.142857	0.142857	0	Y	2	1179
Intermitent Trt		0403	1		2016-01-14	Plasma	% alelo mutado	0	1.14286	1.14286	0	Y	1	1179
Intermitent Trt		0403	1		2016-01-14	Serum	% alelo mutado	0	1.14286	1.14286	0	Y	2	1179
Intermitent Trt		0403	2		2016-02-04	Plasma	% alelo mutado	0	4.14286	4.14286	0	Y	1	1179
Intermitent Trt		0403	2		2016-02-04	Serum	% alelo mutado	0	4.14286	4.14286	0	Y	2	1179
Intermitent Trt	RP	0403	3	6.71429	2016-03-03	Plasma	% alelo mutado	0	8.14286	8.14286	0	Y	1	1179
Intermitent Trt		0403	3	6.71429	2016-03-03	Serum	% alelo mutado	0	8.14286	8.14286	0	Y	2	1179
Intermitent Trt		0403	4		2016-03-31	Plasma	% alelo mutado	0	12.1429	12.1429	0	Y	1	1179
Intermitent Trt		0403	4		2016-03-31	Serum	% alelo mutado	0	12.1429	12.1429	0	Y	2	1179
Intermitent Trt	RP	0403	5	12.7143	2016-05-12	Plasma	% alelo mutado	0	18.1429	18.1429	0	Y	1	1179
Intermitent Trt		0403	5	12.7143	2016-05-12	Serum	% alelo mutado	0	18.1429	18.1429	0	Y	2	1179
Intermitent Trt		0403	6		2016-06-30	Plasma	% alelo mutado	0	25.1429	25.1429	0	Y	1	1179
Intermitent Trt		0403	6		2016-06-30	Serum	% alelo mutado	0	25.1429	25.1429	0	Y	2	1179
Intermitent Trt	PE	0403	7	22.7143						22.7143	6	Y	1	1179
Intermitent Trt		0403	283								6	Y	1	1179
Continuous Trt		0404			2016-05-05	Plasma	% alelo mutado	0	1.14286	1.14286	0	Y	1	1182
Continuous Trt		0404			2016-05-05	Serum	% alelo mutado	0	1.14286	1.14286	0	Y	2	1182
Continuous Trt		0404	0		2016-04-28	Plasma	% alelo mutado	1.35	0.142857	0.142857	1.35	Y	1	1182
Continuous Trt		0404	0		2016-04-28	Serum	% alelo mutado	2.12	0.142857	0.142857	2.12	Y	2	1182
Continuous Trt		0404	1		2016-05-11	Plasma	% alelo mutado	0	2	2	0	Y	1	1182
Continuous Trt		0404	1		2016-05-11	Serum	% alelo mutado	0	2	2	0	Y	2	1182
Continuous Trt		0404	2		2016-05-16	Plasma	% alelo mutado	0	2.71429	2.71429	0	Y	1	1182
Continuous Trt		0404	2		2016-05-16	Serum	% alelo mutado	0	2.71429	2.71429	0	Y	2	1182
Continuous Trt	EE	0404	3	7.71429	2016-06-16	Plasma	% alelo mutado	0	7.14286	7.71429	0	Y	1	1182
Continuous Trt		0404	3	7.71429	2016-06-16	Serum	% alelo mutado	0	7.14286	7.71429	0	Y	2	1182
Continuous Trt		0404	4		2016-07-14	Plasma	% alelo mutado	0	11.1429	11.1429	0	Y	1	1182
Continuous Trt		0404	4		2016-07-14	Serum	% alelo mutado	0	11.1429	11.1429	0	Y	2	1182
Continuous Trt	EE	0404	5	11.7143	2016-08-11	Plasma	% alelo mutado	0	15.1429	15.1429	0	Y	1	1182
Continuous Trt		0404	5	11.7143	2016-08-11	Serum	% alelo mutado	0	15.1429	15.1429	0	Y	2	1182
Continuous Trt		0404	6		2016-09-08	Plasma	% alelo mutado	0	19.1429	19.1429	0	Y	1	1182
Continuous Trt		0404	6		2016-09-08	Serum	% alelo mutado	0	19.1429	19.1429	0	Y	2	1182
Continuous Trt	EE	0404	7	22.7143	2016-10-06	Plasma	% alelo mutado	0	23.1429	23.1429	0	Y	1	1182
Continuous Trt		0404	7	22.7143	2016-10-06	Serum	% alelo mutado	0	23.1429	23.1429	0	Y	2	1182
Continuous Trt		0404	8		2016-11-03	Plasma	% alelo mutado	0	27.1429	27.1429	0	Y	1	1182
Continuous Trt		0404	8		2016-11-03	Serum	% alelo mutado	0	27.1429	27.1429	0	Y	2	1182
Continuous Trt	EE	0404	9	27.7143	2016-12-01	Plasma	% alelo mutado	0	31.1429	31.1429	0	Y	1	1182
Continuous Trt		0404	9	27.7143	2016-12-01	Serum	% alelo mutado	0	31.1429	31.1429	0	Y	2	1182
Continuous Trt		0404	10		2016-12-29	Plasma	% alelo mutado	0	35.1429	35.1429	0	Y	1	1182
Continuous Trt		0404	10		2016-12-29	Serum	% alelo mutado	0	35.1429	35.1429	0	Y	2	1182
Continuous Trt	EE	0404	11	35.7143	2017-01-26	Plasma	% alelo mutado	0	39.1429	39.1429	0	Y	1	1182
Continuous Trt		0404	11	35.7143	2017-01-26	Serum	% alelo mutado	0	39.1429	39.1429	0	Y	2	1182
Continuous Trt		0404	12		2017-02-23	Plasma	% alelo mutado	0	43.1429	43.1429	0	Y	1	1182
Continuous Trt		0404	12		2017-02-23	Serum	% alelo mutado	0	43.1429	43.1429	0	Y	2	1182
Continuous Trt	EE	0404	13	44.1429	2017-03-23	Plasma	% alelo mutado	0	47.1429	47.1429	0	Y	1	1182
Continuous Trt		0404	13	44.1429	2017-03-23	Serum	% alelo mutado	0	47.1429	47.1429	0	Y	2	1182
Continuous Trt		0404	14		2017-04-20	Plasma	% alelo mutado	0	51.1429	51.1429	0	Y	1	1182
Continuous Trt		0404	14		2017-04-20	Serum	% alelo mutado	0	51.1429	51.1429	0	Y	2	1182
Continuous Trt	EE	0404	15	54.8571	2017-05-18	Plasma	% alelo mutado	0	55.1429	55.1429	0	Y	1	1182
Continuous Trt		0404	15	54.8571	2017-05-18	Serum	% alelo mutado	0	55.1429	55.1429	0	Y	2	1182
Continuous Trt	EE	0404	17	62.1429	2017-07-13	Plasma	% alelo mutado	0	63.1429	63.1429	0	Y	1	1182
Continuous Trt		0404	17	62.1429	2017-07-13	Serum	% alelo mutado	0	63.1429	63.1429	0	Y	2	1182
Continuous Trt		0404	18		2017-08-10	Plasma	% alelo mutado	0	67.1429	67.1429	0	Y	1	1182
Continuous Trt		0404	18		2017-08-10	Serum	% alelo mutado	0	67.1429	67.1429	0	Y	2	1182
Continuous Trt	EE	0404	19	70.1429	2017-09-11	Plasma	% alelo mutado	0	71.7143	71.7143	0	Y	1	1182
Continuous Trt		0404	19	70.1429	2017-09-11	Serum	% alelo mutado	0	71.7143	71.7143	0	Y	2	1182
Continuous Trt		0404	20		2017-10-09	Plasma	% alelo mutado	0	75.7143	75.7143	0	Y	1	1182
Continuous Trt		0404	20		2017-10-09	Serum	% alelo mutado	0	75.7143	75.7143	0	Y	2	1182
Continuous Trt	EE	0404	21	77.7143	2017-11-06	Plasma	% alelo mutado	0	79.7143	79.7143	0	Y	1	1182
Continuous Trt		0404	21	77.7143	2017-11-06	Serum	% alelo mutado	0	79.7143	79.7143	0	Y	2	1182
Continuous Trt		0404	22		2017-12-04	Plasma	% alelo mutado	0	83.7143	83.7143	0	Y	1	1182
Continuous Trt		0404	22		2017-12-04	Serum	% alelo mutado	0	83.7143	83.7143	0	Y	2	1182
Continuous Trt	EE	0404	23	91.7143	2018-01-02	Plasma	% alelo mutado	0	87.8571	91.7143	0	Y	1	1182
Continuous Trt		0404	23	91.7143	2018-01-02	Serum	% alelo mutado	0	87.8571	91.7143	0	Y	2	1182
Continuous Trt		0404	24		2018-01-29	Plasma	% alelo mutado	0	91.7143	91.7143	0	Y	1	1182
Continuous Trt		0404	24		2018-01-29	Serum	% alelo mutado	0	91.7143	91.7143	0	Y	2	1182
Continuous Trt	EE	0404	25	102.714	2018-02-26	Plasma	% alelo mutado	0	95.7143	102.714	0	Y	1	1182
Continuous Trt		0404	25	102.714	2018-02-26	Serum	% alelo mutado	0	95.7143	102.714	0	Y	2	1182
Continuous Trt		0404	26		2018-03-26	Plasma	% alelo mutado	0	99.7143	99.7143	0	Y	1	1182
Continuous Trt		0404	26		2018-03-26	Serum	% alelo mutado	0	99.7143	99.7143	0	Y	2	1182
Continuous Trt	EE	0404	27	115.714	2018-04-23	Plasma	% alelo mutado	0	103.714	115.714	0	Y	1	1182
Continuous Trt		0404	27	115.714	2018-04-23	Serum	% alelo mutado	0	103.714	115.714	0	Y	2	1182
Continuous Trt		0404	28		2018-05-21	Plasma	% alelo mutado	0	107.714	107.714	0	Y	1	1182
Continuous Trt		0404	28		2018-05-21	Serum	% alelo mutado	0	107.714	107.714	0	Y	2	1182
Continuous Trt	EE	0404	29	126.714	2018-06-18	Plasma	% alelo mutado	0	111.714	126.714	0	Y	1	1182
Continuous Trt		0404	29	126.714	2018-06-18	Serum	% alelo mutado	0	111.714	126.714	0	Y	2	1182
Continuous Trt		0404	30		2018-07-16	Plasma	% alelo mutado	0	115.714	115.714	0	Y	1	1182
Continuous Trt		0404	30		2018-07-16	Serum	% alelo mutado	0	115.714	115.714	0	Y	2	1182
Continuous Trt	EE	0404	31	141.714	2018-08-13	Plasma	% alelo mutado	0	119.714	141.714	0	Y	1	1182
Continuous Trt		0404	31	141.714	2018-08-13	Serum	% alelo mutado	0	119.714	141.714	0	Y	2	1182
Continuous Trt		0404	32		2018-09-10	Plasma	% alelo mutado	0	123.714	123.714	0	Y	1	1182
Continuous Trt		0404	32		2018-09-10	Serum	% alelo mutado	0	123.714	123.714	0	Y	2	1182
Continuous Trt	EE	0404	33	149.714	2018-10-08	Plasma	% alelo mutado	0	127.714	149.714	0	Y	1	1182
Continuous Trt		0404	33	149.714	2018-10-08	Serum	% alelo mutado	0	127.714	149.714	0	Y	2	1182
Continuous Trt		0404	34		2018-11-05	Plasma	% alelo mutado	0	131.714	131.714	0	Y	1	1182
Continuous Trt		0404	34		2018-11-05	Serum	% alelo mutado	0	131.714	131.714	0	Y	2	1182
Continuous Trt	EE	0404	35	161.714	2018-12-03	Plasma	% alelo mutado	0	135.714	161.714	0	Y	1	1182
Continuous Trt		0404	35	161.714	2018-12-03	Serum	% alelo mutado	0	135.714	161.714	0	Y	2	1182
Continuous Trt		0404	36		2018-12-31	Plasma	% alelo mutado	0	139.714	139.714	0	Y	1	1182
Continuous Trt		0404	36		2018-12-31	Serum	% alelo mutado	0	139.714	139.714	0	Y	2	1182
Continuous Trt	EE	0404	37	173.714	2019-01-28	Plasma	% alelo mutado	0	143.714	173.714	0	Y	1	1182
Continuous Trt		0404	37	173.714	2019-01-28	Serum	% alelo mutado	0	143.714	173.714	0	Y	2	1182
Continuous Trt		0404	38		2019-02-25	Plasma	% alelo mutado	0	147.714	147.714	0	Y	1	1182
Continuous Trt		0404	38		2019-02-25	Serum	% alelo mutado	0	147.714	147.714	0	Y	2	1182
Continuous Trt		0404	39		2019-03-25	Plasma	% alelo mutado	0	151.714	151.714	0	Y	1	1182
Continuous Trt		0404	39		2019-03-25	Serum	% alelo mutado	0	151.714	151.714	0	Y	2	1182
Continuous Trt		0404	40		2019-04-22	Plasma	% alelo mutado	0	155.714	155.714	0	Y	1	1182
Continuous Trt		0404	40		2019-04-22	Serum	% alelo mutado	0	155.714	155.714	0	Y	2	1182
Continuous Trt		0404	41		2019-05-20	Plasma	% alelo mutado	0	159.714	159.714	0	Y	1	1182
Continuous Trt		0404	41		2019-05-20	Serum	% alelo mutado	0	159.714	159.714	0	Y	2	1182
Continuous Trt		0404	42		2019-06-17	Plasma	% alelo mutado	0	163.714	163.714	0	Y	1	1182
Continuous Trt		0404	42		2019-06-17	Serum	% alelo mutado	0	163.714	163.714	0	Y	2	1182
Continuous Trt		0404	43		2019-07-15	Plasma	% alelo mutado	0	167.714	167.714	0	Y	1	1182
Continuous Trt		0404	43		2019-07-15	Serum	% alelo mutado	0	167.714	167.714	0	Y	2	1182
Continuous Trt		0404	44		2019-08-12	Plasma	% alelo mutado	0	171.714	171.714	0	Y	1	1182
Continuous Trt		0404	44		2019-08-12	Serum	% alelo mutado	0	171.714	171.714	0	Y	2	1182
Continuous Trt		0404	45		2019-09-09	Plasma	% alelo mutado	0	175.714	175.714	0	Y	1	1182
Continuous Trt		0404	45		2019-09-09	Serum	% alelo mutado	0	175.714	175.714	0	Y	2	1182
Continuous Trt		0404	46		2019-09-30	Plasma	% alelo mutado	0	178.714	178.714	0	Y	1	1182
Continuous Trt		0404	46		2019-09-30	Serum	% alelo mutado	0	178.714	178.714	0	Y	2	1182
Intermitent Trt		0406	0		2016-06-08	Plasma	% alelo mutado	1.33	0	0	1.33	Y	1	1188
Intermitent Trt		0406	0		2016-06-08	Serum	% alelo mutado	6.31	0	0	6.31	Y	2	1188
Intermitent Trt		0406	1		2016-06-22	Plasma	% alelo mutado	0	2	2	0	Y	1	1188
Intermitent Trt		0406	1		2016-06-22	Serum	% alelo mutado	0	2	2	0	Y	2	1188
Intermitent Trt		0406	2		2016-07-04	Plasma	% alelo mutado	0	3.71429	3.71429	0	Y	1	1188
Intermitent Trt		0406	2		2016-07-04	Serum	% alelo mutado	0	3.71429	3.71429	0	Y	2	1188
Intermitent Trt	RP	0406	3	8.71429	2016-08-01	Plasma	% alelo mutado	0	7.71429	8.71429	0	Y	1	1188
Intermitent Trt		0406	3	8.71429	2016-08-01	Serum	% alelo mutado	0	7.71429	8.71429	0	Y	2	1188
Intermitent Trt		0406	4		2016-09-26	Plasma	% alelo mutado	0	15.7143	15.7143	0	Y	1	1188
Intermitent Trt		0406	4		2016-09-26	Serum	% alelo mutado	0	15.7143	15.7143	0	Y	2	1188
Intermitent Trt	RP	0406	5	11.7143	2016-10-10	Plasma	% alelo mutado	0	17.7143	17.7143	0	Y	1	1188
Intermitent Trt		0406	5	11.7143	2016-10-10	Serum	% alelo mutado	0	17.7143	17.7143	0	Y	2	1188
Intermitent Trt		0406	6		2016-11-21	Plasma	% alelo mutado	0	23.7143	23.7143	0	Y	1	1188
Intermitent Trt		0406	6		2016-11-21	Serum	% alelo mutado	0	23.7143	23.7143	0	Y	2	1188
Intermitent Trt	RP	0406	7	18.7143	2017-01-02	Plasma	% alelo mutado	0	29.7143	29.7143	0	Y	1	1188
Intermitent Trt		0406	7	18.7143	2017-01-02	Serum	% alelo mutado	0	29.7143	29.7143	0	Y	2	1188
Intermitent Trt		0406	8		2017-02-13	Plasma	% alelo mutado	0	35.7143	35.7143	0	Y	1	1188
Intermitent Trt		0406	8		2017-02-13	Serum	% alelo mutado	0	35.7143	35.7143	0	Y	2	1188
Intermitent Trt	PE	0406	9	35.7143						35.7143	6	Y	1	1188
Intermitent Trt	PE	0407	3	7.85714						7.85714	6		1	1191
Intermitent Trt		0501									6	Y	1	1473
Intermitent Trt		0501	0		2015-12-11	Plasma	% alelo mutado	27.93	0.142857	0.142857	27.93	Y	1	1473
Intermitent Trt		0501	0		2015-12-11	Serum	% alelo mutado	16.5	0.142857	0.142857	16.5	Y	2	1473
Intermitent Trt		0501	1		2015-12-18	Plasma	% alelo mutado	0.35	1.14286	1.14286	0.35	Y	1	1473
Intermitent Trt		0501	1		2015-12-18	Serum	% alelo mutado	0.31	1.14286	1.14286	0.31	Y	2	1473
Continuous Trt	RP	0504	3	8.42857						8.42857	6	Y	1	1482
Continuous Trt	RC	0504	5	16.1429						16.1429	6	Y	1	1482
Continuous Trt	RC	0504	7	25.8571						25.8571	6	Y	1	1482
Continuous Trt	RP	0504	9	31.8571						31.8571	6	Y	1	1482
Continuous Trt	RC	0504	11	39.1429						39.1429	6	Y	1	1482
Continuous Trt	RC	0504	13	45.8571						45.8571	6	Y	1	1482
Continuous Trt	RC	0504	15	55						55	6	Y	1	1482
Continuous Trt	RC	0504	17	62.4286						62.4286	6	Y	1	1482
Continuous Trt	RC	0504	19	70.1429						70.1429	6	Y	1	1482
Continuous Trt	RC	0504	21	80						80	6	Y	1	1482
Continuous Trt	RC	0504	23	93						93	6	Y	1	1482
Continuous Trt	RC	0504	25	102.429						102.429	6	Y	1	1482
Continuous Trt	RC	0504	27	111						111	6	Y	1	1482
Continuous Trt		0601	0		2016-06-08	Plasma	% alelo mutado	60.24	0	0	60.24	Y	1	1773
Continuous Trt		0601	0		2016-06-08	Serum	% alelo mutado	0	0	0	0	Y	2	1773
Continuous Trt		0601	1		2016-06-16	Plasma	% alelo mutado	2.77	1.14286	1.14286	2.77	Y	1	1773
Continuous Trt		0601	1		2016-06-16	Serum	% alelo mutado	4.38	1.14286	1.14286	4.38	Y	2	1773
Continuous Trt	RP	0601	3	7.42857	2016-08-02	Plasma	% alelo mutado	0	7.85714	7.85714	0	Y	1	1773
Continuous Trt		0601	3	7.42857	2016-08-02	Serum	% alelo mutado	0	7.85714	7.85714	0	Y	2	1773
Continuous Trt		0601	4		2016-08-29	Plasma	% alelo mutado	0	11.7143	11.7143	0	Y	1	1773
Continuous Trt		0601	4		2016-08-29	Serum	% alelo mutado	0	11.7143	11.7143	0	Y	2	1773
Continuous Trt	EE	0601	5	11						11	6	Y	1	1773
Continuous Trt		0601	6		2016-10-27	Plasma	% alelo mutado	0	20.1429	20.1429	0	Y	1	1773
Continuous Trt		0601	6		2016-10-27	Serum	% alelo mutado	0	20.1429	20.1429	0	Y	2	1773
Continuous Trt	RP	0601	7	23.4286	2016-11-24	Plasma	% alelo mutado	0	24.1429	24.1429	0	Y	1	1773
Continuous Trt		0601	7	23.4286	2016-11-24	Serum	% alelo mutado	0	24.1429	24.1429	0	Y	2	1773
Continuous Trt	EE	0601	9	31.1429	2017-01-19	Plasma	% alelo mutado	1.21	32.1429	32.1429	1.21	Y	1	1773
Continuous Trt		0601	9	31.1429	2017-01-19	Serum	% alelo mutado	0	32.1429	32.1429	0	Y	2	1773
Continuous Trt	EE	0601	11	39.4286						39.4286	6	Y	1	1773
Continuous Trt		0601	12		2017-04-10	Plasma	% alelo mutado	0	43.7143	43.7143	0	Y	1	1773
Continuous Trt		0601	12		2017-04-10	Serum	% alelo mutado	0	43.7143	43.7143	0	Y	2	1773
Continuous Trt	RP	0601	13	47.4286	2017-05-08	Plasma	% alelo mutado	0	47.7143	47.7143	0	Y	1	1773
Continuous Trt		0601	13	47.4286	2017-05-08	Serum	% alelo mutado	0	47.7143	47.7143	0	Y	2	1773
Continuous Trt	PE	0601	15	55.4286	2017-07-10	Plasma	% alelo mutado	1.21	56.7143	56.7143	1.21	Y	1	1773
Continuous Trt		0601	15	55.4286	2017-07-10	Serum	% alelo mutado	0	56.7143	56.7143	0	Y	2	1773
Intermitent Trt		0701			2015-12-28	Plasma	% alelo mutado	0	0.714286	0.714286	0	Y	1	2073
Intermitent Trt		0701			2015-12-28	Serum	% alelo mutado	0	0.714286	0.714286	0	Y	2	2073
Intermitent Trt		0701	0		2015-12-24	Plasma	% alelo mutado	0	0.142857	0.142857	0	Y	1	2073
Intermitent Trt		0701	0		2015-12-24	Serum	% alelo mutado	0	0.142857	0.142857	0	Y	2	2073
Intermitent Trt		0701	1		2015-12-31	Plasma	% alelo mutado	0	1.14286	1.14286	0	Y	1	2073
Intermitent Trt		0701	1		2015-12-31	Serum	% alelo mutado	0	1.14286	1.14286	0	Y	2	2073
Intermitent Trt		0701	2		2016-01-21	Plasma	% alelo mutado	0	4.14286	4.14286	0	Y	1	2073
Intermitent Trt		0701	2		2016-01-21	Serum	% alelo mutado	0	4.14286	4.14286	0	Y	2	2073
Intermitent Trt	EE	0701	3	11.1429	2016-02-18	Plasma	% alelo mutado	0	8.14286	11.1429	0	Y	1	2073
Intermitent Trt		0701	3	11.1429	2016-02-18	Serum	% alelo mutado	0	8.14286	11.1429	0	Y	2	2073
Intermitent Trt		0701	4		2016-03-17	Plasma	% alelo mutado	0	12.1429	12.1429	0	Y	1	2073
Intermitent Trt		0701	4		2016-03-17	Serum	% alelo mutado	0	12.1429	12.1429	0	Y	2	2073
Intermitent Trt	RC	0701	5	12	2016-04-26	Plasma	% alelo mutado	0	17.8571	17.8571	0	Y	1	2073
Intermitent Trt		0701	5	12	2016-04-26	Serum	% alelo mutado	0	17.8571	17.8571	0	Y	2	2073
Intermitent Trt		0701	6		2016-06-09	Plasma	% alelo mutado	0	24.1429	24.1429	0	Y	1	2073
Intermitent Trt		0701	6		2016-06-09	Serum	% alelo mutado	0	24.1429	24.1429	0	Y	2	2073
Intermitent Trt	RC	0701	7	23.2857	2016-08-16	Plasma	% alelo mutado	0	33.8571	33.8571	0	Y	1	2073
Intermitent Trt		0701	7	23.2857	2016-08-16	Serum	% alelo mutado	0	33.8571	33.8571	0	Y	2	2073
Intermitent Trt		0701	8		2016-08-30	Plasma	% alelo mutado	0	35.8571	35.8571	0	Y	1	2073
Intermitent Trt		0701	8		2016-08-30	Serum	% alelo mutado	0	35.8571	35.8571	0	Y	2	2073
Intermitent Trt	RC	0701	9	32.2857						32.2857	6	Y	1	2073
Intermitent Trt		0701	10		2016-11-25	Plasma	% alelo mutado	0	48.2857	48.2857	0	Y	1	2073
Intermitent Trt		0701	10		2016-11-25	Serum	% alelo mutado	0	48.2857	48.2857	0	Y	2	2073
Intermitent Trt	RC	0701	11	41	2017-01-05	Plasma	% alelo mutado	0	54.1429	54.1429	0	Y	1	2073
Intermitent Trt		0701	11	41	2017-01-05	Serum	% alelo mutado	0	54.1429	54.1429	0	Y	2	2073
Intermitent Trt		0701	12		2017-02-24	Plasma	% alelo mutado	0	61.2857	61.2857	0	Y	1	2073
Intermitent Trt		0701	12		2017-02-24	Serum	% alelo mutado	0	61.2857	61.2857	0	Y	2	2073
Intermitent Trt	RC	0701	13	47.2857	2017-04-10	Plasma	% alelo mutado	0	67.7143	67.7143	0	Y	1	2073
Intermitent Trt		0701	13	47.2857	2017-04-10	Serum	% alelo mutado	0	67.7143	67.7143	0	Y	2	2073
Intermitent Trt		0701	14		2017-05-15	Plasma	% alelo mutado	0	72.7143	72.7143	0	Y	1	2073
Intermitent Trt		0701	14		2017-05-15	Serum	% alelo mutado	0	72.7143	72.7143	0	Y	2	2073
Intermitent Trt	RC	0701	15	56.7143	2017-06-26	Plasma	% alelo mutado	0	78.7143	78.7143	0	Y	1	2073
Intermitent Trt		0701	15	56.7143	2017-06-26	Serum	% alelo mutado	0	78.7143	78.7143	0	Y	2	2073
Intermitent Trt		0701	16		2017-07-31	Plasma	% alelo mutado	0	83.7143	83.7143	0	Y	1	2073
Intermitent Trt		0701	16		2017-07-31	Serum	% alelo mutado	0	83.7143	83.7143	0	Y	2	2073
Intermitent Trt	RC	0701	17	66.8571	2017-09-14	Plasma	% alelo mutado	0	90.1429	90.1429	0	Y	1	2073
Intermitent Trt		0701	17	66.8571	2017-09-14	Serum	% alelo mutado	0	90.1429	90.1429	0	Y	2	2073
Intermitent Trt	RC	0701	19	74.7143	2017-12-11	Plasma	% alelo mutado	0	102.714	102.714	0	Y	1	2073
Intermitent Trt		0701	19	74.7143	2017-12-11	Serum	% alelo mutado	0	102.714	102.714	0	Y	2	2073
Intermitent Trt		0701	20		2018-01-22	Plasma	% alelo mutado	0	108.714	108.714	0	Y	1	2073
Intermitent Trt		0701	20		2018-01-22	Serum	% alelo mutado	0	108.714	108.714	0	Y	2	2073
Intermitent Trt	RC	0701	21	82.7143	2018-03-05	Plasma	% alelo mutado	0	114.714	114.714	0	Y	1	2073
Intermitent Trt		0701	21	82.7143	2018-03-05	Serum	% alelo mutado	0	114.714	114.714	0	Y	2	2073
Intermitent Trt		0701	22		2018-04-16	Plasma	% alelo mutado	0	120.714	120.714	0	Y	1	2073
Intermitent Trt		0701	22		2018-04-16	Serum	% alelo mutado	0	120.714	120.714	0	Y	2	2073
Intermitent Trt	RC	0701	23	89	2018-05-28	Plasma	% alelo mutado	0	126.714	126.714	0	Y	1	2073
Intermitent Trt		0701	23	89	2018-05-28	Serum	% alelo mutado	0	126.714	126.714	0	Y	2	2073
Intermitent Trt		0701	24		2018-07-10	Plasma	% alelo mutado	0	132.857	132.857	0	Y	1	2073
Intermitent Trt		0701	24		2018-07-10	Serum	% alelo mutado	0	132.857	132.857	0	Y	2	2073
Intermitent Trt	RC	0701	25	95.1429	2018-08-21	Plasma	% alelo mutado	0	138.857	138.857	0	Y	1	2073
Intermitent Trt		0701	25	95.1429	2018-08-21	Serum	% alelo mutado	0	138.857	138.857	0	Y	2	2073
Intermitent Trt		0701	26		2018-10-01	Plasma	% alelo mutado	0	144.714	144.714	0	Y	1	2073
Intermitent Trt		0701	26		2018-10-01	Serum	% alelo mutado	0	144.714	144.714	0	Y	2	2073
Intermitent Trt	RC	0701	27	101.286	2018-11-13	Plasma	% alelo mutado	0	150.857	150.857	0	Y	1	2073
Intermitent Trt		0701	27	101.286	2018-11-13	Serum	% alelo mutado	0	150.857	150.857	0	Y	2	2073
Intermitent Trt		0701	28		2018-12-24	Plasma	% alelo mutado	0	156.714	156.714	0	Y	1	2073
Intermitent Trt		0701	28		2018-12-24	Serum	% alelo mutado	0	156.714	156.714	0	Y	2	2073
Intermitent Trt	RC	0701	29	109.857	2019-02-06	Plasma	% alelo mutado	0	163	163	0	Y	1	2073
Intermitent Trt		0701	29	109.857	2019-02-06	Serum	% alelo mutado	0	163	163	0	Y	2	2073
Intermitent Trt		0701	30		2019-03-20	Plasma	% alelo mutado	0	169	169	0	Y	1	2073
Intermitent Trt		0701	30		2019-03-20	Serum	% alelo mutado	0	169	169	0	Y	2	2073
Intermitent Trt	RC	0701	31	120	2019-05-02	Plasma	% alelo mutado	0	175.143	175.143	0	Y	1	2073
Intermitent Trt		0701	31	120	2019-05-02	Serum	% alelo mutado	0	175.143	175.143	0	Y	2	2073
Intermitent Trt		0701	32		2019-06-12	Plasma	% alelo mutado	0	181	181	0	Y	1	2073
Intermitent Trt		0701	32		2019-06-12	Serum	% alelo mutado	0	181	181	0	Y	2	2073
Intermitent Trt	RC	0701	33	184.429	2019-07-24	Plasma	% alelo mutado	0	187	187	0	Y	1	2073
Intermitent Trt		0701	33	184.429	2019-07-24	Serum	% alelo mutado	0	187	187	0	Y	2	2073
Intermitent Trt	RC	0701	35	195						195	6	Y	1	2073
Intermitent Trt	RC	0701	37	152.714						152.714	6	Y	1	2073
Intermitent Trt	RC	0701	39	168.143						168.143	6	Y	1	2073
Intermitent Trt	RC	0701	45	183.143						183.143	6	Y	1	2073
Intermitent Trt	RC	0701	47	192.143						192.143	6	Y	1	2073
Intermitent Trt		0703			2016-02-26	Plasma	% alelo mutado	0	0.571429	0.571429	0	Y	1	2079
Intermitent Trt		0703			2016-02-26	Serum	% alelo mutado	0	0.571429	0.571429	0	Y	2	2079
Intermitent Trt		0703	0		2016-02-23	Plasma	% alelo mutado	0	0.142857	0.142857	0	Y	1	2079
Intermitent Trt		0703	0		2016-02-23	Serum	% alelo mutado	0	0.142857	0.142857	0	Y	2	2079
Intermitent Trt		0703	1		2016-03-01	Plasma	% alelo mutado	0	1.14286	1.14286	0	Y	1	2079
Intermitent Trt		0703	1		2016-03-01	Serum	% alelo mutado	0	1.14286	1.14286	0	Y	2	2079
Intermitent Trt		0703	2		2016-03-22	Plasma	% alelo mutado	0	4.14286	4.14286	0	Y	1	2079
Intermitent Trt		0703	2		2016-03-22	Serum	% alelo mutado	0	4.14286	4.14286	0	Y	2	2079
Intermitent Trt	RP	0703	3	7.14286	2016-04-19	Plasma	% alelo mutado	0	8.14286	8.14286	0	Y	1	2079
Intermitent Trt		0703	3	7.14286	2016-04-19	Serum	% alelo mutado	0	8.14286	8.14286	0	Y	2	2079
Intermitent Trt		0703	4		2016-05-17	Plasma	% alelo mutado	0	12.1429	12.1429	0	Y	1	2079
Intermitent Trt		0703	4		2016-05-17	Serum	% alelo mutado	0	12.1429	12.1429	0	Y	2	2079
Intermitent Trt	RP	0703	5	11.4286	2016-06-28	Plasma	% alelo mutado	0	18.1429	18.1429	0	Y	1	2079
Intermitent Trt		0703	5	11.4286	2016-06-28	Serum	% alelo mutado	0	18.1429	18.1429	0	Y	2	2079
Intermitent Trt		0703	6		2016-08-09	Plasma	% alelo mutado	0	24.1429	24.1429	0	Y	1	2079
Intermitent Trt		0703	6		2016-08-09	Serum	% alelo mutado	0	24.1429	24.1429	0	Y	2	2079
Intermitent Trt	RP	0703	7	23.1429	2016-09-20	Plasma	% alelo mutado	0	30.1429	30.1429	0	Y	1	2079
Intermitent Trt		0703	7	23.1429	2016-09-20	Serum	% alelo mutado	0	30.1429	30.1429	0	Y	2	2079
Intermitent Trt		0703	8		2016-11-03	Plasma	% alelo mutado	0	36.4286	36.4286	0	Y	1	2079
Intermitent Trt		0703	8		2016-11-03	Serum	% alelo mutado	0	36.4286	36.4286	0	Y	2	2079
Intermitent Trt	RP	0703	9	35	2016-12-12	Plasma	% alelo mutado	0	42	42	0	Y	1	2079
Intermitent Trt		0703	9	35	2016-12-12	Serum	% alelo mutado	0	42	42	0	Y	2	2079
Intermitent Trt		0703	10		2017-01-23	Plasma	% alelo mutado	0	48	48	0	Y	1	2079
Intermitent Trt		0703	10		2017-01-23	Serum	% alelo mutado	0	48	48	0	Y	2	2079
Intermitent Trt	RP	0703	11	40.2857	2017-03-06	Plasma	% alelo mutado	0	54	54	0	Y	1	2079
Intermitent Trt		0703	11	40.2857	2017-03-06	Serum	% alelo mutado	0	54	54	0	Y	2	2079
Intermitent Trt		0703	12		2017-04-18	Plasma	% alelo mutado	0	60.1429	60.1429	0	Y	1	2079
Intermitent Trt		0703	12		2017-04-18	Serum	% alelo mutado	0	60.1429	60.1429	0	Y	2	2079
Intermitent Trt	RP	0703	13	47.2857	2017-05-29	Plasma	% alelo mutado	0	66	66	0	Y	1	2079
Intermitent Trt		0703	13	47.2857	2017-05-29	Serum	% alelo mutado	0	66	66	0	Y	2	2079
Intermitent Trt		0703	14		2017-07-10	Plasma	% alelo mutado	0	72	72	0	Y	1	2079
Intermitent Trt		0703	14		2017-07-10	Serum	% alelo mutado	0	72	72	0	Y	2	2079
Intermitent Trt	RP	0703	15	59.1429	2017-08-22	Plasma	% alelo mutado	0	78.1429	78.1429	0	Y	1	2079
Intermitent Trt		0703	15	59.1429	2017-08-22	Serum	% alelo mutado	0	78.1429	78.1429	0	Y	2	2079
Intermitent Trt		0703	16		2017-10-02	Plasma	% alelo mutado	0	84	84	0	Y	1	2079
Intermitent Trt		0703	16		2017-10-02	Serum	% alelo mutado	0	84	84	0	Y	2	2079
Intermitent Trt	RP	0703	17	71.4286	2017-11-15	Plasma	% alelo mutado	0	90.2857	90.2857	0	Y	1	2079
Intermitent Trt		0703	17	71.4286	2017-11-15	Serum	% alelo mutado	0	90.2857	90.2857	0	Y	2	2079
Intermitent Trt		0703	18		2017-12-28	Plasma	% alelo mutado	0	96.4286	96.4286	0	Y	1	2079
Intermitent Trt		0703	18		2017-12-28	Serum	% alelo mutado	0	96.4286	96.4286	0	Y	2	2079
Intermitent Trt	RP	0703	19	83.4286	2018-02-08	Plasma	% alelo mutado	0	102.429	102.429	0	Y	1	2079
Intermitent Trt		0703	19	83.4286	2018-02-08	Serum	% alelo mutado	0	102.429	102.429	0	Y	2	2079
Intermitent Trt		0703	20		2018-03-22	Plasma	% alelo mutado	0	108.429	108.429	0	Y	1	2079
Intermitent Trt		0703	20		2018-03-22	Serum	% alelo mutado	0	108.429	108.429	0	Y	2	2079
Intermitent Trt	RP	0703	21	89.4286	2018-05-10	Plasma	% alelo mutado	0	115.429	115.429	0	Y	1	2079
Intermitent Trt		0703	21	89.4286	2018-05-10	Serum	% alelo mutado	0	115.429	115.429	0	Y	2	2079
Intermitent Trt		0703	22		2018-06-19	Plasma	% alelo mutado	0	121.143	121.143	0	Y	1	2079
Intermitent Trt		0703	22		2018-06-19	Serum	% alelo mutado	0	121.143	121.143	0	Y	2	2079
Intermitent Trt	RP	0703	23	101.286						101.286	6	Y	1	2079
Intermitent Trt		0703	24		2018-09-13	Plasma	% alelo mutado	0	133.429	133.429	0	Y	1	2079
Intermitent Trt		0703	24		2018-09-13	Serum	% alelo mutado	0	133.429	133.429	0	Y	2	2079
Intermitent Trt	RC	0703	25	107.429	2018-10-25	Plasma	% alelo mutado	0	139.429	139.429	0	Y	1	2079
Intermitent Trt		0703	25	107.429	2018-10-25	Serum	% alelo mutado	0	139.429	139.429	0	Y	2	2079
Intermitent Trt		0703	26		2018-12-04	Plasma	% alelo mutado	0	145.143	145.143	0	Y	1	2079
Intermitent Trt		0703	26		2018-12-04	Serum	% alelo mutado	0	145.143	145.143	0	Y	2	2079
Intermitent Trt	RC	0703	27	125.143	2019-01-15	Plasma	% alelo mutado	0	151.143	151.143	0	Y	1	2079
Intermitent Trt		0703	27	125.143	2019-01-15	Serum	% alelo mutado	0	151.143	151.143	0	Y	2	2079
Intermitent Trt		0703	28		2019-04-08	Plasma	% alelo mutado	0	163	163	0	Y	1	2079
Intermitent Trt		0703	28		2019-04-08	Serum	% alelo mutado	0	163	163	0	Y	2	2079
Intermitent Trt	RC	0703	29	138.429	2019-06-04	Plasma	% alelo mutado	0	171.143	171.143	0	Y	1	2079
Intermitent Trt		0703	29	138.429	2019-06-04	Serum	% alelo mutado	0	171.143	171.143	0	Y	2	2079
Intermitent Trt		0703	30		2019-06-25	Plasma	% alelo mutado	0	174.143	174.143	0	Y	1	2079
Intermitent Trt		0703	30		2019-06-25	Serum	% alelo mutado	0	174.143	174.143	0	Y	2	2079
Intermitent Trt	RC	0703	31	150.429	2019-08-06	Plasma	% alelo mutado	0	180.143	180.143	0	Y	1	2079
Intermitent Trt		0703	31	150.429	2019-08-06	Serum	% alelo mutado	0	180.143	180.143	0	Y	2	2079
Intermitent Trt	RC	0703	33	160						160	6	Y	1	2079
Intermitent Trt	RC	0703	35	179.571						179.571	6	Y	1	2079
Intermitent Trt		0704			2016-04-25	Plasma	% alelo mutado	2.42	0.714286	0.714286	2.42	Y	1	2082
Intermitent Trt		0704			2016-04-25	Serum	% alelo mutado	8.41	0.714286	0.714286	8.41	Y	2	2082
Intermitent Trt		0704	0		2016-04-21	Plasma	% alelo mutado	32.09	0.142857	0.142857	32.09	Y	1	2082
Intermitent Trt		0704	0		2016-04-21	Serum	% alelo mutado	16.57	0.142857	0.142857	16.57	Y	2	2082
Intermitent Trt		0704	1		2016-04-28	Plasma	% alelo mutado	7.7	1.14286	1.14286	7.7	Y	1	2082
Intermitent Trt		0704	1		2016-04-28	Serum	% alelo mutado	1.35	1.14286	1.14286	1.35	Y	2	2082
Intermitent Trt		0704	2		2016-05-19	Plasma	% alelo mutado	0.4	4.14286	4.14286	0.4	Y	1	2082
Intermitent Trt		0704	2		2016-05-19	Serum	% alelo mutado	0.38	4.14286	4.14286	0.38	Y	2	2082
Intermitent Trt	RP	0704	3	7	2016-06-16	Plasma	% alelo mutado	0	8.14286	8.14286	0	Y	1	2082
Intermitent Trt		0704	3	7	2016-06-16	Serum	% alelo mutado	0	8.14286	8.14286	0	Y	2	2082
Intermitent Trt		0704	4		2016-07-28	Plasma	% alelo mutado	0	14.1429	14.1429	0	Y	1	2082
Intermitent Trt		0704	4		2016-07-28	Serum	% alelo mutado	0	14.1429	14.1429	0	Y	2	2082
Intermitent Trt	RP	0704	5	11	2016-09-08	Plasma	% alelo mutado	0	20.1429	20.1429	0	Y	1	2082
Intermitent Trt		0704	5	11	2016-09-08	Serum	% alelo mutado	0	20.1429	20.1429	0	Y	2	2082
Intermitent Trt	PE	0704	7	22.7143						22.7143	6	Y	1	2082
Continuous Trt		0705									6	Y	1	2085
Continuous Trt		0705	1		2016-09-15	Plasma	% alelo mutado	0	1	1	0	Y	1	2085
Continuous Trt		0705	1		2016-09-15	Serum	% alelo mutado	0	1	1	0	Y	2	2085
Continuous Trt	EE	0801	3	8.71429						8.71429	6	Y	1	2373
Continuous Trt	EE	0801	5	13						13	6	Y	1	2373
Continuous Trt	EE	0801	7	25.1429						25.1429	6	Y	1	2373
Continuous Trt	EE	0801	9	32.7143						32.7143	6	Y	1	2373
Continuous Trt	EE	0801	11	40.7143						40.7143	6	Y	1	2373
Continuous Trt	EE	0801	13	49.8571						49.8571	6	Y	1	2373
Continuous Trt	EE	0801	15	58.5714						58.5714	6	Y	1	2373
Continuous Trt	EE	0801	17	63.7143						63.7143	6	Y	1	2373
Continuous Trt	EE	0801	19	72.1429						72.1429	6	Y	1	2373
Continuous Trt	EE	0801	21	79.7143						79.7143	6	Y	1	2373
Continuous Trt	EE	0801	23	88.1429						88.1429	6	Y	1	2373
Continuous Trt	PE	0801	25	96						96	6	Y	1	2373
Intermitent Trt	EE	0802	3	8.14286						8.14286	6		1	2376
Intermitent Trt	RP	0802	5	11.8571						11.8571	6		1	2376
Intermitent Trt	PE	0802	7	24.1429						24.1429	6		1	2376
Continuous Trt	PE	0803	3	8.14286						8.14286	6		1	2379
Continuous Trt	RP	0804	3	8.71429						8.71429	6		1	2382
Continuous Trt	RP	0804	7	21.7143						21.7143	6		1	2382
Continuous Trt	RP	0804	9	36						36	6		1	2382
Continuous Trt	RP	0804	11	44						44	6		1	2382
Continuous Trt	RP	0804	15	72						72	6		1	2382
Continuous Trt	RP	0804	17	64.1429						64.1429	6		1	2382
Continuous Trt	RP	0804	19	72						72	6		1	2382
Continuous Trt	RC	0804	21	79.7143						79.7143	6		1	2382
Continuous Trt	RC	0804	23	88						88	6		1	2382
Continuous Trt	RC	0804	25	95.8571						95.8571	6		1	2382
Continuous Trt	RC	0804	27	105						105	6		1	2382
Continuous Trt	RC	0804	29	127.286						127.286	6		1	2382
Continuous Trt	RC	0804	31	119.714						119.714	6		1	2382
Continuous Trt	RC	0804	33	127.286						127.286	6		1	2382
Continuous Trt	RC	0804	35	135.714						135.714	6		1	2382
Continuous Trt	PE	0804	37	139						139	6		1	2382
Continuous Trt	RP	0805	3	7.28571						7.28571	6		1	2385
Continuous Trt	RP	0805	5	12.8571						12.8571	6		1	2385
Continuous Trt	RP	0805	7	24						24	6		1	2385
Continuous Trt	RP	0805	9	32						32	6		1	2385
Continuous Trt	RP	0805	11	39.2857						39.2857	6		1	2385
Continuous Trt	RP	0805	13	48.1429						48.1429	6		1	2385
Continuous Trt	RP	0805	15	53.8571						53.8571	6		1	2385
Continuous Trt	RP	0805	17	64.1429						64.1429	6		1	2385
Continuous Trt	RP	0805	19	72.7143						72.7143	6		1	2385
Continuous Trt	RP	0805	21	80.1429						80.1429	6		1	2385
Continuous Trt	RC	0805	23	88.1429						88.1429	6		1	2385
Continuous Trt	RC	0805	25	96.1429						96.1429	6		1	2385
Continuous Trt	RC	0805	27	104.143						104.143	6		1	2385
Continuous Trt	RC	0805	29	112						112	6		1	2385
Continuous Trt	RC	0805	31	120						120	6		1	2385
Continuous Trt	RC	0805	33	128						128	6		1	2385
Continuous Trt	RC	0805	35	138.857						138.857	6		1	2385
Continuous Trt	RC	0805	37	143.714						143.714	6		1	2385
Continuous Trt	RC	0805	39	151						151	6		1	2385
Continuous Trt		0806	0		2016-01-28	Plasma	% alelo mutado	56.23	0	0	56.23	Y	1	2388
Continuous Trt		0806	0		2016-01-28	Serum	% alelo mutado	4.3	0	0	4.3	Y	2	2388
Continuous Trt		0806	1		2016-02-04	Plasma	% alelo mutado	0.88	1	1	0.88	Y	1	2388
Continuous Trt		0806	1		2016-02-04	Serum	% alelo mutado	0.41	1	1	0.41	Y	2	2388
Continuous Trt		0806	2		2016-02-26	Plasma	% alelo mutado	0	4.14286	4.14286	0	Y	1	2388
Continuous Trt		0806	2		2016-02-26	Serum	% alelo mutado	0	4.14286	4.14286	0	Y	2	2388
Continuous Trt	RP	0806	3	7						7	6	Y	1	2388
Intermitent Trt	RP	0807	3	8.57143						8.57143	6		1	2391
Intermitent Trt	PE	0807	5	12						12	6		1	2391
Continuous Trt	EE	0808	3	9.57143						9.57143	6		1	2394
Continuous Trt	EE	0808	5	13						13	6		1	2394
Continuous Trt	EE	0808	7	23.2857						23.2857	6		1	2394
Continuous Trt	PE	0808	9	32.1429						32.1429	6		1	2394
Continuous Trt	RP	0901	3	8						8	6		1	2673
Continuous Trt	RP	0901	5	12						12	6		1	2673
Continuous Trt	RP	0901	7	24						24	6		1	2673
Continuous Trt	RP	0901	9	32						32	6		1	2673
Continuous Trt	RP	0901	11	40						40	6		1	2673
Continuous Trt	RP	0901	13	48						48	6		1	2673
Continuous Trt	RP	0901	15	56						56	6		1	2673
Continuous Trt	PE	0901	17	64						64	6		1	2673
Intermitent Trt	RP	0902	3	7.85714						7.85714	6		1	2676
Intermitent Trt	RP	0902	5	12.1429						12.1429	6		1	2676
Intermitent Trt	RP	0902	7	24.1429						24.1429	6		1	2676
Intermitent Trt	RP	0902	9	31.8571						31.8571	6		1	2676
Intermitent Trt	RP	0902	11	39.8571						39.8571	6		1	2676
Intermitent Trt	PE	0902	13	48.1429						48.1429	6		1	2676
Intermitent Trt	RP	0902	15	56.4286						56.4286	6		1	2676
Intermitent Trt		1001									6	Y	1	2973
Intermitent Trt		1001	0		2015-10-07	Plasma	% alelo mutado	0	0.285714	0.285714	0	Y	1	2973
Intermitent Trt		1001	0		2015-10-07	Serum	% alelo mutado	0	0.285714	0.285714	0	Y	2	2973
Intermitent Trt		1001	1		2015-10-13	Plasma	% alelo mutado	0	1.14286	1.14286	0	Y	1	2973
Intermitent Trt		1001	1		2015-10-13	Serum	% alelo mutado	0	1.14286	1.14286	0	Y	2	2973
Intermitent Trt		1001	2		2015-11-05	Plasma	% alelo mutado	0	4.42857	4.42857	0	Y	1	2973
Intermitent Trt		1001	2		2015-11-05	Serum	% alelo mutado	0	4.42857	4.42857	0	Y	2	2973
Continuous Trt	EE	1003	3	7.71429						7.71429	6		1	2979
Continuous Trt	EE	1003	5	11.7143						11.7143	6		1	2979
Continuous Trt	EE	1003	7	23.7143						23.7143	6		1	2979
Continuous Trt	RP	1003	9	31.7143						31.7143	6		1	2979
Continuous Trt	RP	1003	11	39.7143						39.7143	6		1	2979
Continuous Trt	PE	1003	13	46.2857						46.2857	6		1	2979
Intermitent Trt		1005	0		2016-02-22	Plasma	% alelo mutado	10.57	0.142857	0.142857	10.57	Y	1	2985
Intermitent Trt		1005	0		2016-02-22	Serum	% alelo mutado	1.57	0.142857	0.142857	1.57	Y	2	2985
Intermitent Trt		1005	1		2016-02-29	Plasma	% alelo mutado	0	1.14286	1.14286	0	Y	1	2985
Intermitent Trt		1005	1		2016-02-29	Serum	% alelo mutado	0	1.14286	1.14286	0	Y	2	2985
Intermitent Trt		1005	2		2016-03-21	Plasma	% alelo mutado	0	4.14286	4.14286	0	Y	1	2985
Intermitent Trt		1005	2		2016-03-21	Serum	% alelo mutado	0	4.14286	4.14286	0	Y	2	2985
Intermitent Trt	EE	1005	3	7.42857	2016-04-18	Plasma	% alelo mutado	0	8.14286	8.14286	0	Y	1	2985
Intermitent Trt		1005	3	7.42857	2016-04-18	Serum	% alelo mutado	0	8.14286	8.14286	0	Y	2	2985
Intermitent Trt		1005	4		2016-05-17	Plasma	% alelo mutado	0	12.2857	12.2857	0	Y	1	2985
Intermitent Trt		1005	4		2016-05-17	Serum	% alelo mutado	0	12.2857	12.2857	0	Y	2	2985
Intermitent Trt	EE	1005	5	11.4286	2016-06-27	Plasma	% alelo mutado	0	18.1429	18.1429	0	Y	1	2985
Intermitent Trt		1005	5	11.4286	2016-06-27	Serum	% alelo mutado	0	18.1429	18.1429	0	Y	2	2985
Intermitent Trt		1005	6		2016-08-08	Plasma	% alelo mutado	0	24.1429	24.1429	0	Y	1	2985
Intermitent Trt		1005	6		2016-08-08	Serum	% alelo mutado	0	24.1429	24.1429	0	Y	2	2985
Intermitent Trt	RP	1005	7	23.4286	2016-09-19	Plasma	% alelo mutado	11.02	30.1429	30.1429	11.02	Y	1	2985
Intermitent Trt		1005	7	23.4286	2016-09-19	Serum	% alelo mutado	0.1	30.1429	30.1429	0.1	Y	2	2985
Intermitent Trt	PE	1005	9	32.7143						32.7143	6	Y	1	2985
Continuous Trt	RP	1006	3	7.71429						7.71429	6		1	2988
Continuous Trt	RP	1006	5	11.7143						11.7143	6		1	2988
Continuous Trt	RP	1006	7	23.7143						23.7143	6		1	2988
Continuous Trt	RP	1006	9	31.8571						31.8571	6		1	2988
Continuous Trt	RP	1006	11	39.8571						39.8571	6		1	2988
Continuous Trt	RP	1008	3	7.71429						7.71429	6		1	2994
Continuous Trt	RP	1008	5	11.7143						11.7143	6		1	2994
Continuous Trt	PE	1008	7	24.1429						24.1429	6		1	2994
Intermitent Trt	RP	1009	3	7.57143						7.57143	6		1	2997
Intermitent Trt	RP	1009	5	11.5714						11.5714	6		1	2997
Intermitent Trt	PE	1009	7	19						19	6		1	2997
Intermitent Trt	RP	1011	3	7.42857						7.42857	6		1	3003
Intermitent Trt	RP	1011	5	11.5714						11.5714	6		1	3003
Intermitent Trt	RP	1011	7	23.5714						23.5714	6		1	3003
Intermitent Trt	RP	1011	9	32.2857						32.2857	6		1	3003
Intermitent Trt	RP	1011	11	40.1429						40.1429	6		1	3003
Intermitent Trt	RP	1011	13	47.4286						47.4286	6		1	3003
Intermitent Trt	RP	1011	15	56.1429						56.1429	6		1	3003
Intermitent Trt	RP	1011	17	65						65	6		1	3003
Intermitent Trt	RP	1011	19	73.1429						73.1429	6		1	3003
Intermitent Trt	RP	1011	21	80.5714						80.5714	6		1	3003
Intermitent Trt	RP	1011	23	88.1429						88.1429	6		1	3003
Intermitent Trt	RP	1011	25	95.4286						95.4286	6		1	3003
Intermitent Trt	RP	1011	27	103.857						103.857	6		1	3003
Intermitent Trt	RP	1011	29	113.286						113.286	6		1	3003
Intermitent Trt	RP	1011	31	120.143						120.143	6		1	3003
Intermitent Trt		1102	0		2016-01-18	Plasma	% alelo mutado	43.53	0	0	43.53	Y	1	3276
Intermitent Trt		1102	0		2016-01-18	Serum	% alelo mutado	23.7	0	0	23.7	Y	2	3276
Intermitent Trt		1102	1		2016-01-25	Plasma	% alelo mutado	31.32	1	1	31.32	Y	1	3276
Intermitent Trt		1102	1		2016-01-25	Serum	% alelo mutado	16.84	1	1	16.84	Y	2	3276
Intermitent Trt		1102	2		2016-02-16	Plasma	% alelo mutado	89.25	4.14286	4.14286	89.25	Y	1	3276
Intermitent Trt		1102	2		2016-02-16	Serum	% alelo mutado	53.71	4.14286	4.14286	53.71	Y	2	3276
Intermitent Trt	PE	1102	3	8.14286	2016-03-15	Plasma	% alelo mutado	92.41	8.14286	8.14286	92.41	Y	1	3276
Intermitent Trt		1102	3	8.14286	2016-03-15	Serum	% alelo mutado	83.91	8.14286	8.14286	83.91	Y	2	3276
Intermitent Trt		1102	283								6	Y	1	3276
Intermitent Trt		1102	285								6	Y	1	3276
Intermitent Trt		1103	0		2016-04-11	Plasma	% alelo mutado	0	0.142857	0.142857	0	Y	1	3279
Intermitent Trt		1103	0		2016-04-11	Serum	% alelo mutado	0	0.142857	0.142857	0	Y	2	3279
Intermitent Trt		1103	1		2016-04-18	Plasma	% alelo mutado	0	1.14286	1.14286	0	Y	1	3279
Intermitent Trt		1103	1		2016-04-18	Serum	% alelo mutado	0	1.14286	1.14286	0	Y	2	3279
Intermitent Trt		1103	2		2016-05-09	Plasma	% alelo mutado	0	4.14286	4.14286	0	Y	1	3279
Intermitent Trt		1103	2		2016-05-09	Serum	% alelo mutado	0	4.14286	4.14286	0	Y	2	3279
Intermitent Trt	EE	1103	3	9.14286	2016-06-06	Plasma	% alelo mutado	0	8.14286	9.14286	0	Y	1	3279
Intermitent Trt		1103	3	9.14286	2016-06-06	Serum	% alelo mutado	0	8.14286	9.14286	0	Y	2	3279
Intermitent Trt		1103	4		2016-07-05	Plasma	% alelo mutado	0	12.2857	12.2857	0	Y	1	3279
Intermitent Trt		1103	4		2016-07-05	Serum	% alelo mutado	0	12.2857	12.2857	0	Y	2	3279
Intermitent Trt	PE	1103	5	12.2857						12.2857	6	Y	1	3279
Intermitent Trt		1103	283								6	Y	1	3279
Continuous Trt		1104	0		2016-05-11	Plasma	% alelo mutado	0.89	0	0	0.89	Y	1	3282
Continuous Trt		1104	0		2016-05-11	Serum	% alelo mutado	0.79	0	0	0.79	Y	2	3282
Continuous Trt		1104	1		2016-05-19	Plasma	% alelo mutado	0	1.14286	1.14286	0	Y	1	3282
Continuous Trt		1104	1		2016-05-19	Serum	% alelo mutado	0	1.14286	1.14286	0	Y	2	3282
Continuous Trt		1104	2		2016-06-08	Plasma	% alelo mutado	0	4	4	0	Y	1	3282
Continuous Trt		1104	2		2016-06-08	Serum	% alelo mutado	0	4	4	0	Y	2	3282
Continuous Trt	RP	1104	3	8.28571	2016-07-06	Plasma	% alelo mutado	0	8	8.28571	0	Y	1	3282
Continuous Trt		1104	3	8.28571	2016-07-06	Serum	% alelo mutado	0	8	8.28571	0	Y	2	3282
Continuous Trt		1104	4		2016-08-03	Plasma	% alelo mutado	0	12	12	0	Y	1	3282
Continuous Trt		1104	4		2016-08-03	Serum	% alelo mutado	0	12	12	0	Y	2	3282
Continuous Trt	RP	1104	5	12.8571	2016-09-01	Plasma	% alelo mutado	0	16.1429	16.1429	0	Y	1	3282
Continuous Trt		1104	5	12.8571	2016-09-01	Serum	% alelo mutado	0	16.1429	16.1429	0	Y	2	3282
Continuous Trt		1104	6		2016-09-28	Plasma	% alelo mutado	0	20	20	0	Y	1	3282
Continuous Trt		1104	6		2016-09-28	Serum	% alelo mutado	0	20	20	0	Y	2	3282
Continuous Trt	RP	1104	7	26.1429	2016-10-26	Plasma	% alelo mutado	0	24	26.1429	0	Y	1	3282
Continuous Trt		1104	7	26.1429	2016-10-26	Serum	% alelo mutado	0	24	26.1429	0	Y	2	3282
Continuous Trt		1104	8		2016-11-23	Plasma	% alelo mutado	0	28	28	0	Y	1	3282
Continuous Trt		1104	8		2016-11-23	Serum	% alelo mutado	0	28	28	0	Y	2	3282
Continuous Trt	RP	1104	9	32.2857	2016-12-21	Plasma	% alelo mutado	0	32	32.2857	0	Y	1	3282
Continuous Trt		1104	9	32.2857	2016-12-21	Serum	% alelo mutado	0	32	32.2857	0	Y	2	3282
Continuous Trt		1104	10		2017-01-18	Plasma	% alelo mutado	0	36	36	0	Y	1	3282
Continuous Trt		1104	10		2017-01-18	Serum	% alelo mutado	0	36	36	0	Y	2	3282
Continuous Trt	RP	1104	11	40.7143	2017-02-16	Plasma	% alelo mutado	0	40.1429	40.7143	0	Y	1	3282
Continuous Trt		1104	11	40.7143	2017-02-16	Serum	% alelo mutado	0	40.1429	40.7143	0	Y	2	3282
Continuous Trt		1104	12		2017-03-15	Plasma	% alelo mutado	0	44	44	0	Y	1	3282
Continuous Trt		1104	12		2017-03-15	Serum	% alelo mutado	0	44	44	0	Y	2	3282
Continuous Trt	RP	1104	13	48	2017-03-28	Plasma	% alelo mutado	0	45.8571	48	0	Y	1	3282
Continuous Trt		1104	13	48	2017-03-28	Serum	% alelo mutado	0	45.8571	48	0	Y	2	3282
Continuous Trt		1104	14		2017-04-25	Plasma	% alelo mutado	0	49.8571	49.8571	0	Y	1	3282
Continuous Trt		1104	14		2017-04-25	Serum	% alelo mutado	0	49.8571	49.8571	0	Y	2	3282
Continuous Trt	RP	1104	15	56.7143	2017-05-23	Plasma	% alelo mutado	0	53.8571	56.7143	0	Y	1	3282
Continuous Trt		1104	15	56.7143	2017-05-23	Serum	% alelo mutado	0	53.8571	56.7143	0	Y	2	3282
Continuous Trt		1104	16		2017-06-20	Plasma	% alelo mutado	0	57.8571	57.8571	0	Y	1	3282
Continuous Trt		1104	16		2017-06-20	Serum	% alelo mutado	0	57.8571	57.8571	0	Y	2	3282
Continuous Trt	RP	1104	17	63.8571	2017-07-18	Plasma	% alelo mutado	0	61.8571	63.8571	0	Y	1	3282
Continuous Trt		1104	17	63.8571	2017-07-18	Serum	% alelo mutado	0	61.8571	63.8571	0	Y	2	3282
Continuous Trt		1104	18		2017-08-16	Plasma	% alelo mutado	0	66	66	0	Y	1	3282
Continuous Trt		1104	18		2017-08-16	Serum	% alelo mutado	0	66	66	0	Y	2	3282
Continuous Trt	RP	1104	19	73.1429	2017-09-13	Plasma	% alelo mutado	0	70	73.1429	0	Y	1	3282
Continuous Trt		1104	19	73.1429	2017-09-13	Serum	% alelo mutado	0	70	73.1429	0	Y	2	3282
Continuous Trt		1104	20		2017-10-10	Plasma	% alelo mutado	0	73.8571	73.8571	0	Y	1	3282
Continuous Trt		1104	20		2017-10-10	Serum	% alelo mutado	0	73.8571	73.8571	0	Y	2	3282
Continuous Trt	RC	1104	21	80.1429	2017-11-07	Plasma	% alelo mutado	0	77.8571	80.1429	0	Y	1	3282
Continuous Trt		1104	21	80.1429	2017-11-07	Serum	% alelo mutado	0	77.8571	80.1429	0	Y	2	3282
Continuous Trt		1104	22		2017-12-04	Plasma	% alelo mutado	0	81.7143	81.7143	0	Y	1	3282
Continuous Trt		1104	22		2017-12-04	Serum	% alelo mutado	0	81.7143	81.7143	0	Y	2	3282
Continuous Trt	RC	1104	23	88.2857	2018-01-03	Plasma	% alelo mutado	0	86	88.2857	0	Y	1	3282
Continuous Trt		1104	23	88.2857	2018-01-03	Serum	% alelo mutado	0	86	88.2857	0	Y	2	3282
Continuous Trt		1104	24		2018-01-30	Plasma	% alelo mutado	0	89.8571	89.8571	0	Y	1	3282
Continuous Trt		1104	24		2018-01-30	Serum	% alelo mutado	0	89.8571	89.8571	0	Y	2	3282
Continuous Trt	RC	1104	25	96.1429	2018-02-27	Plasma	% alelo mutado	0	93.8571	96.1429	0	Y	1	3282
Continuous Trt		1104	25	96.1429	2018-02-27	Serum	% alelo mutado	0	93.8571	96.1429	0	Y	2	3282
Continuous Trt		1104	26		2018-03-26	Plasma	% alelo mutado	0	97.7143	97.7143	0	Y	1	3282
Continuous Trt		1104	26		2018-03-26	Serum	% alelo mutado	0	97.7143	97.7143	0	Y	2	3282
Continuous Trt	RC	1104	27	104.286	2018-04-24	Plasma	% alelo mutado	0	101.857	104.286	0	Y	1	3282
Continuous Trt		1104	27	104.286	2018-04-24	Serum	% alelo mutado	0	101.857	104.286	0	Y	2	3282
Continuous Trt		1104	28		2018-05-22	Plasma	% alelo mutado	0	105.857	105.857	0	Y	1	3282
Continuous Trt		1104	28		2018-05-22	Serum	% alelo mutado	0	105.857	105.857	0	Y	2	3282
Continuous Trt	RC	1104	29	112.143	2018-06-19	Plasma	% alelo mutado	0	109.857	112.143	0	Y	1	3282
Continuous Trt		1104	29	112.143	2018-06-19	Serum	% alelo mutado	0	109.857	112.143	0	Y	2	3282
Continuous Trt		1104	30		2018-07-07	Plasma	% alelo mutado	0	112.429	112.429	0	Y	1	3282
Continuous Trt		1104	30		2018-07-07	Serum	% alelo mutado	0	112.429	112.429	0	Y	2	3282
Continuous Trt	RC	1104	31	120.143	2018-08-14	Plasma	% alelo mutado	0	117.857	120.143	0	Y	1	3282
Continuous Trt		1104	31	120.143	2018-08-14	Serum	% alelo mutado	0	117.857	120.143	0	Y	2	3282
Continuous Trt		1104	32		2018-09-10	Plasma	% alelo mutado	0	121.714	121.714	0	Y	1	3282
Continuous Trt		1104	32		2018-09-10	Serum	% alelo mutado	0	121.714	121.714	0	Y	2	3282
Continuous Trt	RC	1104	33	130.143	2018-10-08	Plasma	% alelo mutado	0	125.714	130.143	0	Y	1	3282
Continuous Trt		1104	33	130.143	2018-10-08	Serum	% alelo mutado	0	125.714	130.143	0	Y	2	3282
Continuous Trt		1104	34		2018-11-05	Plasma	% alelo mutado	0	129.714	129.714	0	Y	1	3282
Continuous Trt		1104	34		2018-11-05	Serum	% alelo mutado	0	129.714	129.714	0	Y	2	3282
Continuous Trt	RC	1104	35	136.714	2018-11-27	Plasma	% alelo mutado	0	132.857	136.714	0	Y	1	3282
Continuous Trt		1104	35	136.714	2018-11-27	Serum	% alelo mutado	0	132.857	136.714	0	Y	2	3282
Continuous Trt		1104	36		2019-01-03	Plasma	% alelo mutado	0	138.143	138.143	0	Y	1	3282
Continuous Trt		1104	36		2019-01-03	Serum	% alelo mutado	0	138.143	138.143	0	Y	2	3282
Continuous Trt	RC	1104	37	144.143	2019-01-28	Plasma	% alelo mutado	0	141.714	144.143	0	Y	1	3282
Continuous Trt		1104	37	144.143	2019-01-28	Serum	% alelo mutado	0	141.714	144.143	0	Y	2	3282
Continuous Trt		1104	38		2019-02-26	Plasma	% alelo mutado	0	145.857	145.857	0	Y	1	3282
Continuous Trt		1104	38		2019-02-26	Serum	% alelo mutado	0	145.857	145.857	0	Y	2	3282
Continuous Trt	RC	1104	39	152.857	2019-03-26	Plasma	% alelo mutado	0	149.857	152.857	0	Y	1	3282
Continuous Trt		1104	39	152.857	2019-03-26	Serum	% alelo mutado	0	149.857	152.857	0	Y	2	3282
Continuous Trt		1104	40		2019-04-22	Plasma	% alelo mutado	0	153.714	153.714	0	Y	1	3282
Continuous Trt		1104	40		2019-04-22	Serum	% alelo mutado	0	153.714	153.714	0	Y	2	3282
Continuous Trt		1104	41		2019-05-22	Plasma	% alelo mutado	0	158	158	0	Y	1	3282
Continuous Trt		1104	41		2019-05-22	Serum	% alelo mutado	0	158	158	0	Y	2	3282
Continuous Trt		1104	42		2019-06-19	Plasma	% alelo mutado	0	162	162	0	Y	1	3282
Continuous Trt		1104	42		2019-06-19	Serum	% alelo mutado	0	162	162	0	Y	2	3282
Continuous Trt		1104	43		2019-07-16	Plasma	% alelo mutado	0	165.857	165.857	0	Y	1	3282
Continuous Trt		1104	43		2019-07-16	Serum	% alelo mutado	0	165.857	165.857	0	Y	2	3282
Continuous Trt		1104	44		2019-08-12	Plasma	% alelo mutado	0	169.714	169.714	0	Y	1	3282
Continuous Trt		1104	44		2019-08-12	Serum	% alelo mutado	0	169.714	169.714	0	Y	2	3282
Continuous Trt	RC	1104	45	160.857	2019-09-10	Plasma	% alelo mutado	0	173.857	173.857	0	Y	1	3282
Continuous Trt		1104	45	160.857	2019-09-10	Serum	% alelo mutado	0	173.857	173.857	0	Y	2	3282
Continuous Trt	RC	1104	47	168.714						168.714	6	Y	1	3282
Continuous Trt		1106	0		2016-10-31	Plasma	% alelo mutado	5.96	0.142857	0.142857	5.96	Y	1	3288
Continuous Trt		1106	0		2016-10-31	Serum	% alelo mutado	6.76	0.142857	0.142857	6.76	Y	2	3288
Continuous Trt		1106	1		2016-11-07	Plasma	% alelo mutado	1.89	1.14286	1.14286	1.89	Y	1	3288
Continuous Trt		1106	1		2016-11-07	Serum	% alelo mutado	0.29	1.14286	1.14286	0.29	Y	2	3288
Continuous Trt		1106	2		2016-11-28	Plasma	% alelo mutado	0.39	4.14286	4.14286	0.39	Y	1	3288
Continuous Trt		1106	2		2016-11-28	Serum	% alelo mutado	0.45	4.14286	4.14286	0.45	Y	2	3288
Continuous Trt	RP	1106	3	7.57143	2017-01-20	Plasma	% alelo mutado	0	11.7143	11.7143	0	Y	1	3288
Continuous Trt		1106	3	7.57143	2017-01-20	Serum	% alelo mutado	0	11.7143	11.7143	0	Y	2	3288
Continuous Trt		1106	4		2017-02-15	Plasma	% alelo mutado	0	15.4286	15.4286	0	Y	1	3288
Continuous Trt		1106	4		2017-02-15	Serum	% alelo mutado	0	15.4286	15.4286	0	Y	2	3288
Continuous Trt	RP	1106	5	12.7143	2017-03-16	Plasma	% alelo mutado	0	19.5714	19.5714	0	Y	1	3288
Continuous Trt		1106	5	12.7143	2017-03-16	Serum	% alelo mutado	0	19.5714	19.5714	0	Y	2	3288
Continuous Trt		1106	6		2017-04-11	Plasma	% alelo mutado	0	23.2857	23.2857	0	Y	1	3288
Continuous Trt		1106	6		2017-04-11	Serum	% alelo mutado	0	23.2857	23.2857	0	Y	2	3288
Continuous Trt	RC	1106	7	25.1429	2017-05-10	Plasma	% alelo mutado	0	27.4286	27.4286	0	Y	1	3288
Continuous Trt		1106	7	25.1429	2017-05-10	Serum	% alelo mutado	0	27.4286	27.4286	0	Y	2	3288
Continuous Trt	RC	1106	9	40.2857						40.2857	6	Y	1	3288
Continuous Trt	RC	1106	11	56.5714						56.5714	6	Y	1	3288
Continuous Trt	RC	1106	13	76.1429						76.1429	6	Y	1	3288
Continuous Trt	RC	1106	15	99.2857						99.2857	6	Y	1	3288
Continuous Trt	RC	1106	17	123.714						123.714	6	Y	1	3288
Continuous Trt	RC	1106	19	148.571						148.571	6	Y	1	3288
Continuous Trt		1107	0		2016-11-28	Plasma	% alelo mutado	0	0.142857	0.142857	0	Y	1	3291
Continuous Trt		1107	0		2016-11-28	Serum	% alelo mutado	0	0.142857	0.142857	0	Y	2	3291
Continuous Trt		1107	1		2016-12-05	Plasma	% alelo mutado	0	1.14286	1.14286	0	Y	1	3291
Continuous Trt		1107	1		2016-12-05	Serum	% alelo mutado	0	1.14286	1.14286	0	Y	2	3291
Continuous Trt		1107	2		2016-12-27	Plasma	% alelo mutado	0	4.28571	4.28571	0	Y	1	3291
Continuous Trt		1107	2		2016-12-27	Serum	% alelo mutado	0	4.28571	4.28571	0	Y	2	3291
Continuous Trt	RC	1107	3	8.57143	2017-01-20	Plasma	% alelo mutado	0	7.71429	8.57143	0	Y	1	3291
Continuous Trt		1107	3	8.57143	2017-01-20	Serum	% alelo mutado	0	7.71429	8.57143	0	Y	2	3291
Continuous Trt		1107	4		2017-02-17	Plasma	% alelo mutado	0	11.7143	11.7143	0	Y	1	3291
Continuous Trt		1107	4		2017-02-17	Serum	% alelo mutado	0	11.7143	11.7143	0	Y	2	3291
Continuous Trt	RC	1107	5	12.2857	2017-03-20	Plasma	% alelo mutado	0	16.1429	16.1429	0	Y	1	3291
Continuous Trt		1107	5	12.2857	2017-03-20	Serum	% alelo mutado	0	16.1429	16.1429	0	Y	2	3291
Continuous Trt		1107	6		2017-04-17	Plasma	% alelo mutado	0	20.1429	20.1429	0	Y	1	3291
Continuous Trt		1107	6		2017-04-17	Serum	% alelo mutado	0	20.1429	20.1429	0	Y	2	3291
Continuous Trt	RC	1107	7	24.7143	2017-05-17	Plasma	% alelo mutado	0	24.4286	24.7143	0	Y	1	3291
Continuous Trt		1107	7	24.7143	2017-05-17	Serum	% alelo mutado	0	24.4286	24.7143	0	Y	2	3291
Continuous Trt		1107	8		2017-06-12	Plasma	% alelo mutado	0	28.1429	28.1429	0	Y	1	3291
Continuous Trt		1107	8		2017-06-12	Serum	% alelo mutado	0	28.1429	28.1429	0	Y	2	3291
Continuous Trt	RC	1107	9	32.7143	2017-07-10	Plasma	% alelo mutado	0	32.1429	32.7143	0	Y	1	3291
Continuous Trt		1107	9	32.7143	2017-07-10	Serum	% alelo mutado	0	32.1429	32.7143	0	Y	2	3291
Continuous Trt		1107	10		2017-08-07	Plasma	% alelo mutado	0	36.1429	36.1429	0	Y	1	3291
Continuous Trt		1107	10		2017-08-07	Serum	% alelo mutado	0	36.1429	36.1429	0	Y	2	3291
Continuous Trt	RC	1107	11	40.1429	2017-09-04	Plasma	% alelo mutado	0	40.1429	40.1429	0	Y	1	3291
Continuous Trt		1107	11	40.1429	2017-09-04	Serum	% alelo mutado	0	40.1429	40.1429	0	Y	2	3291
Continuous Trt		1107	12		2017-10-02	Plasma	% alelo mutado	0	44.1429	44.1429	0	Y	1	3291
Continuous Trt		1107	12		2017-10-02	Serum	% alelo mutado	0	44.1429	44.1429	0	Y	2	3291
Continuous Trt	RC	1107	13	47.5714	2017-10-30	Plasma	% alelo mutado	0	48.1429	48.1429	0	Y	1	3291
Continuous Trt		1107	13	47.5714	2017-10-30	Serum	% alelo mutado	0	48.1429	48.1429	0	Y	2	3291
Continuous Trt		1107	14		2017-11-27	Plasma	% alelo mutado	0	52.1429	52.1429	0	Y	1	3291
Continuous Trt		1107	14		2017-11-27	Serum	% alelo mutado	0	52.1429	52.1429	0	Y	2	3291
Continuous Trt	RC	1107	15	56.7143	2017-12-27	Plasma	% alelo mutado	0	56.4286	56.7143	0	Y	1	3291
Continuous Trt		1107	15	56.7143	2017-12-27	Serum	% alelo mutado	0	56.4286	56.7143	0	Y	2	3291
Continuous Trt		1107	16		2018-01-22	Plasma	% alelo mutado	0	60.1429	60.1429	0	Y	1	3291
Continuous Trt		1107	16		2018-01-22	Serum	% alelo mutado	0	60.1429	60.1429	0	Y	2	3291
Continuous Trt	RC	1107	17	64.1429	2018-02-19	Plasma	% alelo mutado	0	64.1429	64.1429	0	Y	1	3291
Continuous Trt		1107	17	64.1429	2018-02-19	Serum	% alelo mutado	0	64.1429	64.1429	0	Y	2	3291
Continuous Trt		1107	18		2018-03-20	Plasma	% alelo mutado	0	68.2857	68.2857	0	Y	1	3291
Continuous Trt		1107	18		2018-03-20	Serum	% alelo mutado	0	68.2857	68.2857	0	Y	2	3291
Continuous Trt	RC	1107	19	71.4286	2018-04-16	Plasma	% alelo mutado	0	72.1429	72.1429	0	Y	1	3291
Continuous Trt		1107	19	71.4286	2018-04-16	Serum	% alelo mutado	0	72.1429	72.1429	0	Y	2	3291
Continuous Trt		1107	20		2018-05-14	Plasma	% alelo mutado	0	76.1429	76.1429	0	Y	1	3291
Continuous Trt		1107	20		2018-05-14	Serum	% alelo mutado	0	76.1429	76.1429	0	Y	2	3291
Continuous Trt	RC	1107	21	80.5714	2018-06-11	Plasma	% alelo mutado	0	80.1429	80.5714	0	Y	1	3291
Continuous Trt		1107	21	80.5714	2018-06-11	Serum	% alelo mutado	0	80.1429	80.5714	0	Y	2	3291
Continuous Trt		1107	22		2018-07-09	Plasma	% alelo mutado	0	84.1429	84.1429	0	Y	1	3291
Continuous Trt		1107	22		2018-07-09	Serum	% alelo mutado	0	84.1429	84.1429	0	Y	2	3291
Continuous Trt	RC	1107	23	88.7143	2018-08-07	Plasma	% alelo mutado	0	88.2857	88.7143	0	Y	1	3291
Continuous Trt		1107	23	88.7143	2018-08-07	Serum	% alelo mutado	0	88.2857	88.7143	0	Y	2	3291
Continuous Trt		1107	24		2018-09-04	Plasma	% alelo mutado	0	92.2857	92.2857	0	Y	1	3291
Continuous Trt		1107	24		2018-09-04	Serum	% alelo mutado	0	92.2857	92.2857	0	Y	2	3291
Continuous Trt	RC	1107	25	100.143	2018-10-02	Plasma	% alelo mutado	0	96.2857	100.143	0	Y	1	3291
Continuous Trt		1107	25	100.143	2018-10-02	Serum	% alelo mutado	0	96.2857	100.143	0	Y	2	3291
Continuous Trt		1107	26		2018-10-30	Plasma	% alelo mutado	0	100.286	100.286	0	Y	1	3291
Continuous Trt		1107	26		2018-10-30	Serum	% alelo mutado	0	100.286	100.286	0	Y	2	3291
Continuous Trt	RC	1107	27	107.571	2018-11-27	Plasma	% alelo mutado	0	104.286	107.571	0	Y	1	3291
Continuous Trt		1107	27	107.571	2018-11-27	Serum	% alelo mutado	0	104.286	107.571	0	Y	2	3291
Continuous Trt		1107	28		2018-12-21	Plasma	% alelo mutado	0	107.714	107.714	0	Y	1	3291
Continuous Trt		1107	28		2018-12-21	Serum	% alelo mutado	0	107.714	107.714	0	Y	2	3291
Continuous Trt	RC	1107	29	112.571	2019-01-21	Plasma	% alelo mutado	0	112.143	112.571	0	Y	1	3291
Continuous Trt		1107	29	112.571	2019-01-21	Serum	% alelo mutado	0	112.143	112.571	0	Y	2	3291
Continuous Trt		1107	30		2019-02-18	Plasma	% alelo mutado	0	116.143	116.143	0	Y	1	3291
Continuous Trt		1107	30		2019-02-18	Serum	% alelo mutado	0	116.143	116.143	0	Y	2	3291
Continuous Trt	RC	1107	31	120.571	2019-03-18	Plasma	% alelo mutado	0	120.143	120.571	0	Y	1	3291
Continuous Trt		1107	31	120.571	2019-03-18	Serum	% alelo mutado	0	120.143	120.571	0	Y	2	3291
Continuous Trt		1107	32		2019-04-16	Plasma	% alelo mutado	0	124.286	124.286	0	Y	1	3291
Continuous Trt		1107	32		2019-04-16	Serum	% alelo mutado	0	124.286	124.286	0	Y	2	3291
Continuous Trt	RC	1107	33	128.143	2019-05-10	Plasma	% alelo mutado	0	127.714	128.143	0	Y	1	3291
Continuous Trt		1107	33	128.143	2019-05-10	Serum	% alelo mutado	0	127.714	128.143	0	Y	2	3291
Continuous Trt		1107	34		2019-06-11	Plasma	% alelo mutado	0	132.286	132.286	0	Y	1	3291
Continuous Trt		1107	34		2019-06-11	Serum	% alelo mutado	0	132.286	132.286	0	Y	2	3291
Continuous Trt	RC	1107	35	136.714	2019-07-08	Plasma	% alelo mutado	0	136.143	136.714	0	Y	1	3291
Continuous Trt		1107	35	136.714	2019-07-08	Serum	% alelo mutado	0	136.143	136.714	0	Y	2	3291
Continuous Trt		1107	36		2019-08-05	Plasma	% alelo mutado	0	140.143	140.143	0	Y	1	3291
Continuous Trt		1107	36		2019-08-05	Serum	% alelo mutado	0	140.143	140.143	0	Y	2	3291
Continuous Trt	RC	1107	37	143.714	2019-09-02	Plasma	% alelo mutado	0	144.143	144.143	0	Y	1	3291
Continuous Trt		1107	37	143.714	2019-09-02	Serum	% alelo mutado	0	144.143	144.143	0	Y	2	3291
Continuous Trt		1107	38		2019-09-26	Plasma	% alelo mutado	0	147.571	147.571	0	Y	1	3291
Continuous Trt		1107	38		2019-09-26	Serum	% alelo mutado	0	147.571	147.571	0	Y	2	3291
Continuous Trt	RP	1201	3	7.28571						7.28571	6		1	3573
Continuous Trt	RP	1201	5	10.5714						10.5714	6		1	3573
Continuous Trt	RP	1201	7	24.5714						24.5714	6		1	3573
Continuous Trt	RP	1201	9	31.4286						31.4286	6		1	3573
Continuous Trt	RP	1201	11	40.7143						40.7143	6		1	3573
Continuous Trt	RP	1201	13	48.7143						48.7143	6		1	3573
Continuous Trt	RP	1201	15	56.2857						56.2857	6		1	3573
Continuous Trt	RP	1201	17	65.7143						65.7143	6		1	3573
Continuous Trt	RP	1201	19	72.5714						72.5714	6		1	3573
Continuous Trt	RP	1201	21	82.1429						82.1429	6		1	3573
Continuous Trt	RP	1201	23	88.4286						88.4286	6		1	3573
Continuous Trt	RP	1201	25	96.4286						96.4286	6		1	3573
Continuous Trt	PE	1201	27	104.429						104.429	6		1	3573
Continuous Trt	EE	1202	3	7.28571						7.28571	6	Y	1	3576
Continuous Trt	EE	1202	5	11.7143						11.7143	6	Y	1	3576
Continuous Trt	RC	1202	7	22.7143						22.7143	6	Y	1	3576
Continuous Trt	RC	1202	9	31.7143						31.7143	6	Y	1	3576
Continuous Trt	RC	1202	11	40.2857						40.2857	6	Y	1	3576
Continuous Trt	RC	1202	13	45.8571						45.8571	6	Y	1	3576
Continuous Trt	PE	1202	15	55.1429						55.1429	6	Y	1	3576
Intermitent Trt	RP	1203	3	7.42857						7.42857	6		1	3579
Intermitent Trt	RP	1203	5	11.5714						11.5714	6		1	3579
Intermitent Trt	RP	1203	7	24.1429						24.1429	6		1	3579
Intermitent Trt	RP	1203	9	34.5714						34.5714	6		1	3579
Intermitent Trt	RP	1203	11	43.2857						43.2857	6		1	3579
Intermitent Trt	RC	1203	13	48.7143						48.7143	6		1	3579
Intermitent Trt	RC	1203	15	59.4286						59.4286	6		1	3579
Intermitent Trt	RC	1203	17	63.4286						63.4286	6		1	3579
Intermitent Trt	RC	1203	19	70.4286						70.4286	6		1	3579
Intermitent Trt	RC	1203	21	80.7143						80.7143	6		1	3579
Intermitent Trt	RC	1203	23	88.5714						88.5714	6		1	3579
Intermitent Trt	RC	1203	25	94.5714						94.5714	6		1	3579
Intermitent Trt	RC	1203	27	103.429						103.429	6		1	3579
Intermitent Trt	RC	1203	29	112.143						112.143	6		1	3579
Intermitent Trt	RC	1203	31	119.429						119.429	6		1	3579
Intermitent Trt	RC	1203	33	127.429						127.429	6		1	3579
Intermitent Trt		1301									6		1	3873
Intermitent Trt	PE	1302	3	7.71429						7.71429	6		1	3876
Intermitent Trt	RC	1303	3	7.85714						7.85714	6		1	3879
Intermitent Trt	RC	1303	5	12						12	6		1	3879
Intermitent Trt	PE	1303	7	23.1429						23.1429	6		1	3879
Intermitent Trt	RP	1304	3	7.14286						7.14286	6		1	3882
Intermitent Trt		1304	5								6		1	3882
Intermitent Trt	RC	1304	7	22.4286						22.4286	6		1	3882
Intermitent Trt	RC	1304	9	34.4286						34.4286	6		1	3882
Intermitent Trt	RC	1304	11	41.2857						41.2857	6		1	3882
Intermitent Trt	RC	1304	13	51.5714						51.5714	6		1	3882
Intermitent Trt		1304	15								6		1	3882
Intermitent Trt	RC	1304	17	64.5714						64.5714	6		1	3882
Intermitent Trt		1304	19								6		1	3882
Intermitent Trt	RC	1304	21	80.7143						80.7143	6		1	3882
Intermitent Trt	RC	1304	23	96.1429						96.1429	6		1	3882
Intermitent Trt	RC	1304	25	111.571						111.571	6		1	3882
Intermitent Trt	RC	1304	27	123.143						123.143	6		1	3882
Intermitent Trt	RC	1304	29	129.714						129.714	6		1	3882
Intermitent Trt	RC	1304	31	137.143						137.143	6		1	3882
Intermitent Trt	RC	1304	33	150.429						150.429	6		1	3882
Intermitent Trt	RC	1304	35	160.143						160.143	6		1	3882
Intermitent Trt	RC	1304	37	168.286						168.286	6		1	3882
Intermitent Trt	RP	1305	3	8.85714						8.85714	6		1	3885
Intermitent Trt		1305	5								6		1	3885
Intermitent Trt	PE	1305	7	29.8571						29.8571	6		1	3885
Continuous Trt	RP	1306	3	8.71429						8.71429	6		1	3888
Continuous Trt		1306	5								6		1	3888
Continuous Trt	RP	1306	7	24.1429						24.1429	6		1	3888
Continuous Trt		1306	9								6		1	3888
Continuous Trt	RP	1306	11	42.1429						42.1429	6		1	3888
Continuous Trt		1306	13								6		1	3888
Continuous Trt	RP	1306	15	57.2857						57.2857	6		1	3888
Continuous Trt	PE	1306	17	70.2857						70.2857	6		1	3888
Continuous Trt	RP	1401	3	7.57143						7.57143	6		1	4173
Continuous Trt	PE	1401	5	11						11	6		1	4173
Intermitent Trt	RP	1402	3	-42						-42	6		1	4176
Continuous Trt	RP	1403	3	7.57143						7.57143	6		1	4179
Continuous Trt	RP	1403	5	19.8571						19.8571	6		1	4179
Continuous Trt	RP	1403	7	24.4286						24.4286	6		1	4179
Continuous Trt	RP	1403	9	33.2857						33.2857	6		1	4179
Continuous Trt	RP	1403	11	43.8571						43.8571	6		1	4179
Continuous Trt	RP	1403	13	56.1429						56.1429	6		1	4179
Continuous Trt	RP	1403	15	64.8571						64.8571	6		1	4179
Continuous Trt	RP	1403	17	71.8571						71.8571	6		1	4179
Continuous Trt	RP	1403	19	79.2857						79.2857	6		1	4179
Continuous Trt	RP	1403	21	89						89	6		1	4179
Continuous Trt	RP	1403	23	96.2857						96.2857	6		1	4179
Continuous Trt		1501	0		2016-07-27	Plasma	% alelo mutado	62.96	0.142857	0.142857	62.96	Y	1	4473
Continuous Trt		1501	0		2016-07-27	Serum	% alelo mutado	59.04	0.142857	0.142857	59.04	Y	2	4473
Continuous Trt		1501	1		2016-08-03	Plasma	% alelo mutado	8.77	1.14286	1.14286	8.77	Y	1	4473
Continuous Trt		1501	1		2016-08-03	Serum	% alelo mutado	2.83	1.14286	1.14286	2.83	Y	2	4473
Continuous Trt		1501	2		2016-08-24	Plasma	% alelo mutado	0.21	4.14286	4.14286	0.21	Y	1	4473
Continuous Trt		1501	2		2016-08-24	Serum	% alelo mutado	0.56	4.14286	4.14286	0.56	Y	2	4473
Continuous Trt		1501	3		2016-09-19	Plasma	% alelo mutado	0.61	7.85714	7.85714	0.61	Y	1	4473
Continuous Trt		1501	3		2016-09-19	Serum	% alelo mutado	0	7.85714	7.85714	0	Y	2	4473
Continuous Trt	NE	1501	5	11	2016-11-14	Plasma	% alelo mutado	28.02	15.8571	15.8571	28.02	Y	1	4473
Continuous Trt		1501	5	11	2016-11-14	Serum	% alelo mutado	13.58	15.8571	15.8571	13.58	Y	2	4473
Continuous Trt		1501	6		2016-12-28	Plasma	% alelo mutado	12.4	22.1429	22.1429	12.4	Y	1	4473
Continuous Trt		1501	6		2016-12-28	Serum	% alelo mutado	5.56	22.1429	22.1429	5.56	Y	2	4473
Continuous Trt	PE	1501	7	20.1429						20.1429	6	Y	1	4473
Intermitent Trt		1502	0		2016-10-17	Plasma	% alelo mutado	0	-0.857143	-0.857143	0	Y	1	4476
Intermitent Trt		1502	0		2016-10-17	Serum	% alelo mutado	0	-0.857143	-0.857143	0	Y	2	4476
Intermitent Trt		1502	1		2016-11-02	Plasma	% alelo mutado	0	1.42857	1.42857	0	Y	1	4476
Intermitent Trt		1502	1		2016-11-02	Serum	% alelo mutado	0	1.42857	1.42857	0	Y	2	4476
Intermitent Trt		1502	2		2016-11-21	Plasma	% alelo mutado	0	4.14286	4.14286	0	Y	1	4476
Intermitent Trt		1502	2		2016-11-21	Serum	% alelo mutado	0	4.14286	4.14286	0	Y	2	4476
Intermitent Trt	RP	1502	3	7.28571	2016-12-19	Plasma	% alelo mutado	0	8.14286	8.14286	0	Y	1	4476
Intermitent Trt		1502	3	7.28571	2016-12-19	Serum	% alelo mutado	0	8.14286	8.14286	0	Y	2	4476
Intermitent Trt		1502	4		2017-01-30	Plasma	% alelo mutado	0	14.1429	14.1429	0	Y	1	4476
Intermitent Trt		1502	4		2017-01-30	Serum	% alelo mutado	0	14.1429	14.1429	0	Y	2	4476
Intermitent Trt	RP	1502	5	12.2857	2017-03-13	Plasma	% alelo mutado	0	20.1429	20.1429	0	Y	1	4476
Intermitent Trt		1502	5	12.2857	2017-03-13	Serum	% alelo mutado	0	20.1429	20.1429	0	Y	2	4476
Intermitent Trt		1502	6		2017-04-25	Plasma	% alelo mutado	0	26.2857	26.2857	0	Y	1	4476
Intermitent Trt		1502	6		2017-04-25	Serum	% alelo mutado	0	26.2857	26.2857	0	Y	2	4476
Intermitent Trt	RP	1502	7	23.8571	2017-06-05	Plasma	% alelo mutado	0	32.1429	32.1429	0	Y	1	4476
Intermitent Trt		1502	7	23.8571	2017-06-05	Serum	% alelo mutado	0	32.1429	32.1429	0	Y	2	4476
Intermitent Trt		1502	8		2017-07-17	Plasma	% alelo mutado	0	38.1429	38.1429	0	Y	1	4476
Intermitent Trt		1502	8		2017-07-17	Serum	% alelo mutado	0	38.1429	38.1429	0	Y	2	4476
Intermitent Trt	RP	1502	9	31.5714						31.5714	6	Y	1	4476
Intermitent Trt		1502	10		2017-10-10	Plasma	% alelo mutado	0	50.2857	50.2857	0	Y	1	4476
Intermitent Trt		1502	10		2017-10-10	Serum	% alelo mutado	0	50.2857	50.2857	0	Y	2	4476
Intermitent Trt	RP	1502	11	39.5714	2017-12-11	Plasma	% alelo mutado	0	59.1429	59.1429	0	Y	1	4476
Intermitent Trt		1502	11	39.5714	2017-12-11	Serum	% alelo mutado	0	59.1429	59.1429	0	Y	2	4476
Intermitent Trt	RP	1502	13	47.5714	2018-02-12	Plasma	% alelo mutado	0	68.1429	68.1429	0	Y	1	4476
Intermitent Trt		1502	13	47.5714	2018-02-12	Serum	% alelo mutado	0	68.1429	68.1429	0	Y	2	4476
Intermitent Trt	RP	1502	15	55.4286						55.4286	6	Y	1	4476
Intermitent Trt	RP	1502	17	63.5714						63.5714	6	Y	1	4476
Intermitent Trt	RP	1502	19	72.2857						72.2857	6	Y	1	4476
Intermitent Trt	RP	1502	21	79.1429						79.1429	6	Y	1	4476
Intermitent Trt	RP	1502	23	86.5714						86.5714	6	Y	1	4476
Intermitent Trt	RP	1502	25	95.7143						95.7143	6	Y	1	4476
Intermitent Trt	RP	1502	27	103.429						103.429	6	Y	1	4476
Continuous Trt		1503	0		2017-03-06	Plasma	% alelo mutado	2.84	0.142857	0.142857	2.84	Y	1	4479
Continuous Trt		1503	0		2017-03-06	Serum	% alelo mutado	1.12	0.142857	0.142857	1.12	Y	2	4479
Continuous Trt		1503	1		2017-03-13	Plasma	% alelo mutado	0.23	1.14286	1.14286	0.23	Y	1	4479
Continuous Trt		1503	1		2017-03-13	Serum	% alelo mutado	0	1.14286	1.14286	0	Y	2	4479
Continuous Trt		1503	2		2017-04-03	Plasma	% alelo mutado	0	4.14286	4.14286	0	Y	1	4479
Continuous Trt		1503	2		2017-04-03	Serum	% alelo mutado	0	4.14286	4.14286	0	Y	2	4479
Continuous Trt	RP	1503	3	60	2017-05-02	Plasma	% alelo mutado	0	8.28571	60	0	Y	1	4479
Continuous Trt		1503	3	60	2017-05-02	Serum	% alelo mutado	0	8.28571	60	0	Y	2	4479
Continuous Trt		1503	4		2017-05-29	Plasma	% alelo mutado	0	12.1429	12.1429	0	Y	1	4479
Continuous Trt		1503	4		2017-05-29	Serum	% alelo mutado	0	12.1429	12.1429	0	Y	2	4479
Continuous Trt	RP	1503	5	11.4286						11.4286	6	Y	1	4479
Continuous Trt		1503	6		2017-07-24	Plasma	% alelo mutado	0	20.1429	20.1429	0	Y	1	4479
Continuous Trt		1503	6		2017-07-24	Serum	% alelo mutado	0	20.1429	20.1429	0	Y	2	4479
Continuous Trt	RP	1503	7	23.4286						23.4286	6	Y	1	4479
Continuous Trt	RP	1503	9	31.4286	2017-10-16	Plasma	% alelo mutado	0	32.1429	32.1429	0	Y	1	4479
Continuous Trt		1503	9	31.4286	2017-10-16	Serum	% alelo mutado	0	32.1429	32.1429	0	Y	2	4479
Continuous Trt	RP	1503	11	39.5714	2017-12-11	Plasma	% alelo mutado	0	40.1429	40.1429	0	Y	1	4479
Continuous Trt		1503	11	39.5714	2017-12-11	Serum	% alelo mutado	0	40.1429	40.1429	0	Y	2	4479
Continuous Trt	RP	1503	13	47.2857	2018-02-05	Plasma	% alelo mutado	0	48.1429	48.1429	0	Y	1	4479
Continuous Trt		1503	13	47.2857	2018-02-05	Serum	% alelo mutado	0	48.1429	48.1429	0	Y	2	4479
Continuous Trt	RP	1503	15	55.5714						55.5714	6	Y	1	4479
Continuous Trt	PE	1503	17	60.7143						60.7143	6	Y	1	4479
Intermitent Trt		1601	0		2015-08-12	Plasma	% alelo mutado	15.04	0	0	15.04	Y	1	4773
Intermitent Trt		1601	0		2015-08-12	Serum	% alelo mutado	1.35	0	0	1.35	Y	2	4773
Intermitent Trt		1601	1		2015-08-28	Plasma	% alelo mutado	0	2.28571	2.28571	0	Y	1	4773
Intermitent Trt		1601	1		2015-08-28	Serum	% alelo mutado	0	2.28571	2.28571	0	Y	2	4773
Intermitent Trt		1601	2		2015-10-28	Plasma	% alelo mutado	0	11	11	0	Y	1	4773
Intermitent Trt		1601	2		2015-10-28	Serum	% alelo mutado	0	11	11	0	Y	2	4773
Intermitent Trt	EE	1601	3	8.28571	2015-11-13	Plasma	% alelo mutado	0	13.2857	13.2857	0	Y	1	4773
Intermitent Trt		1601	3	8.28571	2015-11-13	Serum	% alelo mutado	0	13.2857	13.2857	0	Y	2	4773
Intermitent Trt		1601	4		2015-12-14	Plasma	% alelo mutado	15.83	17.7143	17.7143	15.83	Y	1	4773
Intermitent Trt		1601	4		2015-12-14	Serum	% alelo mutado	7.14	17.7143	17.7143	7.14	Y	2	4773
Intermitent Trt	EE	1601	5	24.2857	2016-01-22	Plasma	% alelo mutado	0	23.2857	24.2857	0	Y	1	4773
Intermitent Trt		1601	5	24.2857	2016-01-22	Serum	% alelo mutado	0	23.2857	24.2857	0	Y	2	4773
Intermitent Trt	PE	1601	7	35.7143						35.7143	6	Y	1	4773
Intermitent Trt		1604									6	Y	1	4782
Continuous Trt		1801	0		2016-06-21	Plasma	% alelo mutado	0	0.142857	0.142857	0	Y	1	5373
Continuous Trt		1801	0		2016-06-21	Serum	% alelo mutado	0.1	0.142857	0.142857	0.1	Y	2	5373
Continuous Trt		1801	2		2016-07-21	Plasma	% alelo mutado	0	4.42857	4.42857	0	Y	1	5373
Continuous Trt		1801	2		2016-07-21	Serum	% alelo mutado	0	4.42857	4.42857	0	Y	2	5373
Continuous Trt	NE	1801	3	7.28571	2016-08-18	Plasma	% alelo mutado	0	8.42857	8.42857	0	Y	1	5373
Continuous Trt		1801	3	7.28571	2016-08-18	Serum	% alelo mutado	0	8.42857	8.42857	0	Y	2	5373
Continuous Trt		1801	4		2016-09-15	Plasma	% alelo mutado	0	12.4286	12.4286	0	Y	1	5373
Continuous Trt		1801	4		2016-09-15	Serum	% alelo mutado	0	12.4286	12.4286	0	Y	2	5373
Continuous Trt	NE	1801	5	12.2857	2016-10-13	Plasma	% alelo mutado	0	16.4286	16.4286	0	Y	1	5373
Continuous Trt		1801	5	12.2857	2016-10-13	Serum	% alelo mutado	0	16.4286	16.4286	0	Y	2	5373
Continuous Trt		1801	6		2016-11-09	Plasma	% alelo mutado	0	20.2857	20.2857	0	Y	1	5373
Continuous Trt		1801	6		2016-11-09	Serum	% alelo mutado	0	20.2857	20.2857	0	Y	2	5373
Continuous Trt	NE	1801	7	23.4286	2016-12-07	Plasma	% alelo mutado	0	24.2857	24.2857	0	Y	1	5373
Continuous Trt		1801	7	23.4286	2016-12-07	Serum	% alelo mutado	0	24.2857	24.2857	0	Y	2	5373
Continuous Trt	PE	1801	9	33.4286	2017-01-30	Plasma	% alelo mutado	0	32	33.4286	0	Y	1	5373
Continuous Trt		1801	9	33.4286	2017-01-30	Serum	% alelo mutado	0	32	33.4286	0	Y	2	5373
Continuous Trt		1801	10		2017-02-27	Plasma	% alelo mutado	0	36	36	0	Y	1	5373
Continuous Trt		1801	10		2017-02-27	Serum	% alelo mutado	0	36	36	0	Y	2	5373
Intermitent Trt		1802	0		2016-06-29	Plasma	% alelo mutado	41.22	0.142857	0.142857	41.22	Y	1	5376
Intermitent Trt		1802	0		2016-06-29	Serum	% alelo mutado	6.15	0.142857	0.142857	6.15	Y	2	5376
Intermitent Trt	EE	1802	3	7.42857						7.42857	6	Y	1	5376
Intermitent Trt		1802	4		2016-09-21	Plasma	% alelo mutado	0	12.1429	12.1429	0	Y	1	5376
Intermitent Trt		1802	4		2016-09-21	Serum	% alelo mutado	0	12.1429	12.1429	0	Y	2	5376
Intermitent Trt	EE	1802	5	11.8571	2016-11-23	Plasma	% alelo mutado	0	21.1429	21.1429	0	Y	1	5376
Intermitent Trt		1802	5	11.8571	2016-11-23	Serum	% alelo mutado	0	21.1429	21.1429	0	Y	2	5376
Intermitent Trt		1802	6		2016-12-21	Plasma	% alelo mutado	6.67	25.1429	25.1429	6.67	Y	1	5376
Intermitent Trt		1802	6		2016-12-21	Serum	% alelo mutado	1.97	25.1429	25.1429	1.97	Y	2	5376
Intermitent Trt	PE	1802	7	27.1429						27.1429	6	Y	1	5376
Intermitent Trt		1803	2		2016-11-23	Plasma	% alelo mutado	0	5	5	0	Y	1	5379
Intermitent Trt		1803	2		2016-11-23	Serum	% alelo mutado	0	5	5	0	Y	2	5379
Intermitent Trt	EE	1803	3	8.71429	2016-12-21	Plasma	% alelo mutado	0	9	9	0	Y	1	5379
Intermitent Trt		1803	3	8.71429	2016-12-21	Serum	% alelo mutado	0	9	9	0	Y	2	5379
Intermitent Trt		1803	4		2017-01-18	Plasma	% alelo mutado	0	13	13	0	Y	1	5379
Intermitent Trt		1803	4		2017-01-18	Serum	% alelo mutado	0	13	13	0	Y	2	5379
Intermitent Trt	EE	1803	5	12.7143	2017-02-15	Plasma	% alelo mutado	0	17	17	0	Y	1	5379
Intermitent Trt		1803	5	12.7143	2017-02-15	Serum	% alelo mutado	0	17	17	0	Y	2	5379
Intermitent Trt		1803	6		2017-03-15	Plasma	% alelo mutado	0	21	21	0	Y	1	5379
Intermitent Trt		1803	6		2017-03-15	Serum	% alelo mutado	0	21	21	0	Y	2	5379
Intermitent Trt	EE	1803	7	24.1429	2017-04-12	Plasma	% alelo mutado	0	25	25	0	Y	1	5379
Intermitent Trt		1803	7	24.1429	2017-04-12	Serum	% alelo mutado	0	25	25	0	Y	2	5379
Intermitent Trt		1803	8		2017-05-10	Plasma	% alelo mutado	0	29	29	0	Y	1	5379
Intermitent Trt		1803	8		2017-05-10	Serum	% alelo mutado	0	29	29	0	Y	2	5379
Intermitent Trt	EE	1803	9	33.1429	2017-06-13	Plasma	% alelo mutado	0	33.8571	33.8571	0	Y	1	5379
Intermitent Trt		1803	9	33.1429	2017-06-13	Serum	% alelo mutado	0	33.8571	33.8571	0	Y	2	5379
Intermitent Trt		1803	10		2017-08-16	Plasma	% alelo mutado	0	43	43	0	Y	1	5379
Intermitent Trt		1803	10		2017-08-16	Serum	% alelo mutado	0	43	43	0	Y	2	5379
Intermitent Trt	EE	1803	11	41.7143	2017-09-13	Plasma	% alelo mutado	0	47	47	0	Y	1	5379
Intermitent Trt		1803	11	41.7143	2017-09-13	Serum	% alelo mutado	0	47	47	0	Y	2	5379
Intermitent Trt		1803	12		2017-10-11	Plasma	% alelo mutado	0	51	51	0	Y	1	5379
Intermitent Trt		1803	12		2017-10-11	Serum	% alelo mutado	0	51	51	0	Y	2	5379
Intermitent Trt	EE	1803	13	49.7143	2017-11-08	Plasma	% alelo mutado	0	55	55	0	Y	1	5379
Intermitent Trt		1803	13	49.7143	2017-11-08	Serum	% alelo mutado	0	55	55	0	Y	2	5379
Intermitent Trt		1803	14		2017-11-20	Plasma	% alelo mutado	0	56.7143	56.7143	0	Y	1	5379
Intermitent Trt		1803	14		2017-11-20	Serum	% alelo mutado	0	56.7143	56.7143	0	Y	2	5379
Intermitent Trt	EE	1803	15	57.7143	2018-01-09	Plasma	% alelo mutado	0	63.8571	63.8571	0	Y	1	5379
Intermitent Trt		1803	15	57.7143	2018-01-09	Serum	% alelo mutado	0	63.8571	63.8571	0	Y	2	5379
Intermitent Trt		1803	16		2018-03-07	Plasma	% alelo mutado	0	72	72	0	Y	1	5379
Intermitent Trt		1803	16		2018-03-07	Serum	% alelo mutado	0	72	72	0	Y	2	5379
Intermitent Trt	EE	1803	17	66.2857	2018-04-25	Plasma	% alelo mutado	0	79	79	0	Y	1	5379
Intermitent Trt		1803	17	66.2857	2018-04-25	Serum	% alelo mutado	0	79	79	0	Y	2	5379
Intermitent Trt		1803	18		2018-06-07	Plasma	% alelo mutado	0	85.1429	85.1429	0	Y	1	5379
Intermitent Trt		1803	18		2018-06-07	Serum	% alelo mutado	0	85.1429	85.1429	0	Y	2	5379
Intermitent Trt	EE	1803	19	74.2857	2018-07-19	Plasma	% alelo mutado	0	91.1429	91.1429	0	Y	1	5379
Intermitent Trt		1803	19	74.2857	2018-07-19	Serum	% alelo mutado	0	91.1429	91.1429	0	Y	2	5379
Intermitent Trt		1803	20		2018-09-03	Plasma	% alelo mutado	0	97.7143	97.7143	0	Y	1	5379
Intermitent Trt		1803	20		2018-09-03	Serum	% alelo mutado	0	97.7143	97.7143	0	Y	2	5379
Intermitent Trt	EE	1803	21	82.2857	2018-10-18	Plasma	% alelo mutado	0	104.143	104.143	0	Y	1	5379
Intermitent Trt		1803	21	82.2857	2018-10-18	Serum	% alelo mutado	0	104.143	104.143	0	Y	2	5379
Intermitent Trt		1803	22		2018-12-20	Plasma	% alelo mutado	0	113.143	113.143	0	Y	1	5379
Intermitent Trt		1803	22		2018-12-20	Serum	% alelo mutado	0	113.143	113.143	0	Y	2	5379
Intermitent Trt	EE	1803	23	108.286	2019-02-14	Plasma	% alelo mutado	0	121.143	121.143	0	Y	1	5379
Intermitent Trt		1803	23	108.286	2019-02-14	Serum	% alelo mutado	0	121.143	121.143	0	Y	2	5379
Intermitent Trt		1803	24		2019-04-11	Plasma	% alelo mutado	0	129.143	129.143	0	Y	1	5379
Intermitent Trt		1803	24		2019-04-11	Serum	% alelo mutado	0	129.143	129.143	0	Y	2	5379
Intermitent Trt	EE	1803	25	108.286	2019-05-23	Plasma	% alelo mutado	0	135.143	135.143	0	Y	1	5379
Intermitent Trt		1803	25	108.286	2019-05-23	Serum	% alelo mutado	0	135.143	135.143	0	Y	2	5379
Intermitent Trt	EE	1803	27	116.286						116.286	6	Y	1	5379
Intermitent Trt	EE	1803	29	126.286						126.286	6	Y	1	5379
Intermitent Trt	EE	1803	31	136.286						136.286	6	Y	1	5379
Intermitent Trt	NE	1803	33	144.143						144.143	6	Y	1	5379
Intermitent Trt		1901	2		2016-07-22	Plasma	% alelo mutado	0	2.14286	2.14286	0	Y	1	5673
Intermitent Trt		1901	2		2016-07-22	Serum	% alelo mutado	0	2.14286	2.14286	0	Y	2	5673
Intermitent Trt	RP	1901	3	9.14286	2016-08-17	Plasma	% alelo mutado	0	5.85714	9.14286	0	Y	1	5673
Intermitent Trt		1901	3	9.14286	2016-08-17	Serum	% alelo mutado	0	5.85714	9.14286	0	Y	2	5673
Intermitent Trt	RP	1901	5	20.8571	2016-10-25	Plasma	% alelo mutado	0.02	15.7143	20.8571	0.02	Y	1	5673
Intermitent Trt		1901	5	20.8571	2016-10-25	Serum	% alelo mutado	0	15.7143	20.8571	0	Y	2	5673
Intermitent Trt		1901	6		2016-12-05	Plasma	% alelo mutado	0.02	21.5714	21.5714	0.02	Y	1	5673
Intermitent Trt		1901	6		2016-12-05	Serum	% alelo mutado	0	21.5714	21.5714	0	Y	2	5673
Intermitent Trt	PE	1901	7	28.1429	2017-01-17	Plasma	% alelo mutado	17	27.7143	28.1429	17	Y	1	5673
Intermitent Trt		1901	7	28.1429	2017-01-17	Serum	% alelo mutado	1.74	27.7143	28.1429	1.74	Y	2	5673
Continuous Trt		1903	0		2017-02-16	Plasma	% alelo mutado	0	0	0	0	Y	1	5679
Continuous Trt		1903	0		2017-02-16	Serum	% alelo mutado	0	0	0	0	Y	2	5679
Continuous Trt		1903	2		2017-03-16	Plasma	% alelo mutado	0	4	4	0	Y	1	5679
Continuous Trt		1903	2		2017-03-16	Serum	% alelo mutado	0	4	4	0	Y	2	5679
Continuous Trt	RP	1903	3	8.71429	2017-04-11	Plasma	% alelo mutado	0	7.71429	8.71429	0	Y	1	5679
Continuous Trt		1903	3	8.71429	2017-04-11	Serum	% alelo mutado	0	7.71429	8.71429	0	Y	2	5679
Continuous Trt		1903	4		2017-05-11	Plasma	% alelo mutado	0	12	12	0	Y	1	5679
Continuous Trt		1903	4		2017-05-11	Serum	% alelo mutado	0	12	12	0	Y	2	5679
Continuous Trt	RC	1903	5	19.5714	2017-06-08	Plasma	% alelo mutado	0	16	19.5714	0	Y	1	5679
Continuous Trt		1903	5	19.5714	2017-06-08	Serum	% alelo mutado	0	16	19.5714	0	Y	2	5679
Continuous Trt		1903	6		2017-07-06	Plasma	% alelo mutado	0	20	20	0	Y	1	5679
Continuous Trt		1903	6		2017-07-06	Serum	% alelo mutado	0	20	20	0	Y	2	5679
Continuous Trt	RC	1903	7	26.8571	2017-08-03	Plasma	% alelo mutado	0	24	26.8571	0	Y	1	5679
Continuous Trt		1903	7	26.8571	2017-08-03	Serum	% alelo mutado	0	24	26.8571	0	Y	2	5679
Continuous Trt		1903	8		2017-08-31	Plasma	% alelo mutado	0	28	28	0	Y	1	5679
Continuous Trt		1903	8		2017-08-31	Serum	% alelo mutado	0	28	28	0	Y	2	5679
Continuous Trt	RC	1903	9	35.1429	2017-09-28	Plasma	% alelo mutado	0	32	35.1429	0	Y	1	5679
Continuous Trt		1903	9	35.1429	2017-09-28	Serum	% alelo mutado	0	32	35.1429	0	Y	2	5679
Continuous Trt	RC	1903	11	44.1429	2017-11-23	Plasma	% alelo mutado	0	40	44.1429	0	Y	1	5679
Continuous Trt		1903	11	44.1429	2017-11-23	Serum	% alelo mutado	0	40	44.1429	0	Y	2	5679
Continuous Trt		1903	12		2017-12-28	Plasma	% alelo mutado	0	45	45	0	Y	1	5679
Continuous Trt		1903	12		2017-12-28	Serum	% alelo mutado	0	45	45	0	Y	2	5679
Continuous Trt	RC	1903	13	52.1429	2018-01-25	Plasma	% alelo mutado	0	49	52.1429	0	Y	1	5679
Continuous Trt		1903	13	52.1429	2018-01-25	Serum	% alelo mutado	0	49	52.1429	0	Y	2	5679
Continuous Trt		1903	14		2018-02-22	Plasma	% alelo mutado	0	53	53	0	Y	1	5679
Continuous Trt		1903	14		2018-02-22	Serum	% alelo mutado	0	53	53	0	Y	2	5679
Continuous Trt	RC	1903	15	60.7143	2018-03-22	Plasma	% alelo mutado	0	57	60.7143	0	Y	1	5679
Continuous Trt		1903	15	60.7143	2018-03-22	Serum	% alelo mutado	0	57	60.7143	0	Y	2	5679
Continuous Trt		1903	16		2018-04-19	Plasma	% alelo mutado	0	61	61	0	Y	1	5679
Continuous Trt		1903	16		2018-04-19	Serum	% alelo mutado	0	61	61	0	Y	2	5679
Continuous Trt	RC	1903	17	69.1429	2018-05-17	Plasma	% alelo mutado	0	65	69.1429	0	Y	1	5679
Continuous Trt		1903	17	69.1429	2018-05-17	Serum	% alelo mutado	0	65	69.1429	0	Y	2	5679
Continuous Trt	RC	1903	19	76.1429	2018-07-12	Plasma	% alelo mutado	0	73	76.1429	0	Y	1	5679
Continuous Trt		1903	19	76.1429	2018-07-12	Serum	% alelo mutado	0	73	76.1429	0	Y	2	5679
Continuous Trt		1903	20		2018-08-09	Plasma	% alelo mutado	0	77	77	0	Y	1	5679
Continuous Trt		1903	20		2018-08-09	Serum	% alelo mutado	0	77	77	0	Y	2	5679
Continuous Trt	RC	1903	21	83.8571	2018-09-06	Plasma	% alelo mutado	0	81	83.8571	0	Y	1	5679
Continuous Trt		1903	21	83.8571	2018-09-06	Serum	% alelo mutado	0	81	83.8571	0	Y	2	5679
Continuous Trt		1903	22		2018-10-04	Plasma	% alelo mutado	0	85	85	0	Y	1	5679
Continuous Trt		1903	22		2018-10-04	Serum	% alelo mutado	0	85	85	0	Y	2	5679
Continuous Trt	RC	1903	23	92.5714	2018-11-05	Plasma	% alelo mutado	0	89.5714	92.5714	0	Y	1	5679
Continuous Trt		1903	23	92.5714	2018-11-05	Serum	% alelo mutado	0	89.5714	92.5714	0	Y	2	5679
Continuous Trt		1903	24		2018-11-29	Plasma	% alelo mutado	0	93	93	0	Y	1	5679
Continuous Trt		1903	24		2018-11-29	Serum	% alelo mutado	0	93	93	0	Y	2	5679
Continuous Trt	RC	1903	25	103.571	2019-01-03	Plasma	% alelo mutado	0	98	103.571	0	Y	1	5679
Continuous Trt		1903	25	103.571	2019-01-03	Serum	% alelo mutado	0	98	103.571	0	Y	2	5679
Continuous Trt		1903	26		2019-01-31	Plasma	% alelo mutado	0	102	102	0	Y	1	5679
Continuous Trt		1903	26		2019-01-31	Serum	% alelo mutado	0	102	102	0	Y	2	5679
Continuous Trt	RC	1903	27	115	2019-02-28	Plasma	% alelo mutado	0	106	115	0	Y	1	5679
Continuous Trt		1903	27	115	2019-02-28	Serum	% alelo mutado	0	106	115	0	Y	2	5679
Continuous Trt		1903	28		2019-03-28	Plasma	% alelo mutado	0	110	110	0	Y	1	5679
Continuous Trt		1903	28		2019-03-28	Serum	% alelo mutado	0	110	110	0	Y	2	5679
Continuous Trt	RC	1903	29	125.714	2019-04-25	Plasma	% alelo mutado	0	114	125.714	0	Y	1	5679
Continuous Trt		1903	29	125.714	2019-04-25	Serum	% alelo mutado	0	114	125.714	0	Y	2	5679
Continuous Trt		1903	30		2019-05-23	Plasma	% alelo mutado	0	118	118	0	Y	1	5679
Continuous Trt		1903	30		2019-05-23	Serum	% alelo mutado	0	118	118	0	Y	2	5679
Continuous Trt		1903	31		2019-07-18	Plasma	% alelo mutado	0	126	126	0	Y	1	5679
Continuous Trt		1903	31		2019-07-18	Serum	% alelo mutado	0	126	126	0	Y	2	5679
Continuous Trt		1903	32		2019-08-13	Plasma	% alelo mutado	0	129.714	129.714	0	Y	1	5679
Continuous Trt		1903	32		2019-08-13	Serum	% alelo mutado	0	129.714	129.714	0	Y	2	5679
Continuous Trt		1903	33		2019-09-12	Plasma	% alelo mutado	0	134	134	0	Y	1	5679
Continuous Trt		1903	33		2019-09-12	Serum	% alelo mutado	0	134	134	0	Y	2	5679
Intermitent Trt		1904	0		2017-03-02	Plasma	% alelo mutado	107.2	0	0	107.2	Y	1	5682
Intermitent Trt		1904	0		2017-03-02	Serum	% alelo mutado	21.97	0	0	21.97	Y	2	5682
Intermitent Trt		1904	1		2017-03-16	Plasma	% alelo mutado	0.76	2	2	0.76	Y	1	5682
Intermitent Trt		1904	1		2017-03-16	Serum	% alelo mutado	0.84	2	2	0.84	Y	2	5682
Intermitent Trt		1904	2		2017-03-30	Plasma	% alelo mutado	0.76	4	4	0.76	Y	1	5682
Intermitent Trt		1904	2		2017-03-30	Serum	% alelo mutado	0.84	4	4	0.84	Y	2	5682
Intermitent Trt	RP	1904	3	8	2017-04-27	Plasma	% alelo mutado	0	8	8	0	Y	1	5682
Intermitent Trt		1904	3	8	2017-04-27	Serum	% alelo mutado	0	8	8	0	Y	2	5682
Intermitent Trt		1904	4		2017-05-25	Plasma	% alelo mutado	0	12	12	0	Y	1	5682
Intermitent Trt		1904	4		2017-05-25	Serum	% alelo mutado	0	12	12	0	Y	2	5682
Intermitent Trt	RP	1904	5	20	2017-07-06	Plasma	% alelo mutado	0.75	18	20	0.75	Y	1	5682
Intermitent Trt		1904	5	20	2017-07-06	Serum	% alelo mutado	0	18	20	0	Y	2	5682
Intermitent Trt		1904	6		2017-08-17	Plasma	% alelo mutado	0.75	24	24	0.75	Y	1	5682
Intermitent Trt		1904	6		2017-08-17	Serum	% alelo mutado	0	24	24	0	Y	2	5682
Intermitent Trt	RP	1904	7	31	2017-09-28	Plasma	% alelo mutado	3.27	30	31	3.27	Y	1	5682
Intermitent Trt		1904	7	31	2017-09-28	Serum	% alelo mutado	0	30	31	0	Y	2	5682
Intermitent Trt		1904	8		2017-11-09	Plasma	% alelo mutado	7.9	36	36	7.9	Y	1	5682
Intermitent Trt		1904	8		2017-11-09	Serum	% alelo mutado	18.21	36	36	18.21	Y	2	5682
Intermitent Trt	RP	1904	9	44	2017-12-21	Plasma	% alelo mutado	11.17	42	44	11.17	Y	1	5682
Intermitent Trt		1904	9	44	2017-12-21	Serum	% alelo mutado	4.4	42	44	4.4	Y	2	5682
Intermitent Trt		1904	10		2018-02-01	Plasma	% alelo mutado	16.41	48	48	16.41	Y	1	5682
Intermitent Trt		1904	10		2018-02-01	Serum	% alelo mutado	12.37	48	48	12.37	Y	2	5682
Intermitent Trt	PE	1904	11	59.1429	2018-03-15	Plasma	% alelo mutado	20.56	54	59.1429	20.56	Y	1	5682
Intermitent Trt		1904	11	59.1429	2018-03-15	Serum	% alelo mutado	23.48	54	59.1429	23.48	Y	2	5682
