# Supplementary material for: Intermittent BRAF inhibition in advanced BRAF mutated melanoma results of a phase II randomized trial
Source: Nat Commun. 2021 Dec 1;12:7008. doi: 10.1038/s41467-021-26572-6 (PMC8636498; doi:10.1038/s41467-021-26572-6)
Supplement: Supplementary file 4 — Source Data [file 41467_2021_26572_MOESM4_ESM.zip › Fig 1b,eFig 4a, 4b, 5.xlsx]

## Sheet: Gem0511_survival_SS
arm	cspfs	pfsm	osm	csos	LBGYN	g	subjid
A-Continuous	1	44.5724	44.5466	1	NEGATIVE	3	1
A-Continuous	0	2.26974	3.48226	0	NEGATIVE	3	2
A-Continuous	1	45.6579	45.6307	1	NEGATIVE	3	3
B-Intermittent	0	4.30921	11.1695	0	POSITIVE	2	4
A-Continuous	0	9.50658	38.7648	1	NEGATIVE	3	5
A-Continuous	0	9.11184	9.7569	0	POSITIVE	1	6
A-Continuous	0	18.8816	23.5874	0	POSITIVE	1	7
A-Continuous	0	20.4934	23.4888	1	NEGATIVE	3	8
A-Continuous	0	20.0329	21.6163	0	POSITIVE	1	9
A-Continuous	0	6.34868	6.89882	0	POSITIVE	1	10
B-Intermittent	0	5.29605	15.8673	0	NEGATIVE	4	11
A-Continuous	1	41.1184	41.0972	1	POSITIVE	1	12
B-Intermittent	0	8.25658	27.5296	0	POSITIVE	2	13
B-Intermittent	0	0.328947	0.361367	0	POSITIVE	2	14
A-Continuous	0	12.7303	17.4442	1	POSITIVE	1	15
B-Intermittent	1	45.8224	45.1051	1	NEGATIVE	4	16
B-Intermittent	1	43.0921	43.0683	1	NEGATIVE	4	17
B-Intermittent	0	5.19737	40.7359	1	POSITIVE	2	18
A-Continuous	0	2.46711	2.49671	0	POSITIVE	1	19
B-Intermittent	1	1.25	32.6216	0	NEGATIVE	4	20
B-Intermittent	0	7.5	8.86991	0	POSITIVE	2	21
B-Intermittent	0	1.875	10.0197	0	POSITIVE	2	22
B-Intermittent	0	2.76316	41.3272	1	NEGATIVE	4	23
A-Continuous	1	40.2303	40.2102	1	POSITIVE	1	24
A-Continuous	1	34.7039	34.6912	1	POSITIVE	1	25
A-Continuous	1	33.9474	33.9356	1	NEGATIVE	3	26
A-Continuous	0	4.63816	5.4205	0	POSITIVE	1	27
B-Intermittent	1	35.3289	35.1183	1	NEGATIVE	4	28
A-Continuous	0	13.9474	14.6846	0	POSITIVE	1	29
B-Intermittent	0	8.22368	8.54139	0	POSITIVE	2	30
A-Continuous	0	7.66447	22.9961	0	POSITIVE	1	31
B-Intermittent	0	6.21711	7.42444	0	POSITIVE	2	32
A-Continuous	1	30.8553	30.8476	1	NEGATIVE	3	33
B-Intermittent	0	13.6184	14.6846	0	POSITIVE	2	34
