# Supplementary material for: Intermittent BRAF inhibition in advanced BRAF mutated melanoma results of a phase II randomized trial
Source: Nat Commun. 2021 Dec 1;12:7008. doi: 10.1038/s41467-021-26572-6 (PMC8636498; doi:10.1038/s41467-021-26572-6)
Supplement: Supplementary file 4 — Source Data [file 41467_2021_26572_MOESM4_ESM.zip › Fig1a, eFig 3.xlsx]

## Sheet: Gem0511_survival
arm	gstage	cspfs	pfsm	osm	csos	subjid
A-Continuous	M1c	1	44.5724	44.5466	1	1
A-Continuous	M1b	0	2.26974	3.48226	0	2
A-Continuous	M1b	1	45.6579	45.6307	1	3
B-Intermittent	M1b	0	4.30921	11.1695	0	4
A-Continuous	M1c	0	9.50658	38.7648	1	5
A-Continuous	M1c	0	9.11184	9.7569	0	6
A-Continuous	M1b	0	18.8816	23.5874	0	7
A-Continuous	M1c	0	20.4934	23.4888	1	8
B-Intermittent	M1b	0	1.21711	11.728	0	9
B-Intermittent	M1b	1	39.0132	36.0053	1	10
B-Intermittent	M1c	0	9.27632	28.6137	1	11
B-Intermittent	M1b	0	7.66447	25.9527	1	12
A-Continuous	M1a+IIIc	0	20.0329	21.6163	0	13
A-Continuous	M1b	0	6.34868	6.89882	0	14
B-Intermittent	M1b	0	5.29605	15.8673	0	15
A-Continuous	M1b	1	41.1184	41.0972	1	16
B-Intermittent	M1a+IIIc	0	8.25658	27.5296	0	17
B-Intermittent	M1b	0	1.77632	14.2247	0	18
B-Intermittent	M1c	0	0.328947	0.361367	0	19
A-Continuous	M1b	1	25.7566	25.7556	1	20
A-Continuous	M1c	0	12.7303	17.4442	1	21
B-Intermittent	M1c	1	45.8224	45.1051	1	22
B-Intermittent	M1a+IIIc	1	43.0921	43.0683	1	23
B-Intermittent	M1c	0	5.19737	40.7359	1	24
A-Continuous	M1c	1	25.0987	24.4744	1	25
A-Continuous	M1c	0	22.0724	29.8292	0	26
B-Intermittent	M1c	0	5.52632	18.4625	1	27
A-Continuous	M1a+IIIc	0	1.84211	6.83311	0	28
A-Continuous	M1c	0	31.9737	38.3377	0	29
A-Continuous	M1a+IIIc	0	35.7566	43.4625	1	30
A-Continuous	M1b	0	2.46711	2.49671	0	31
B-Intermittent	M1a+IIIc	0	2.76316	22.6675	0	32
A-Continuous	M1a+IIIc	0	7.36842	14.9474	0	33
A-Continuous	M1c	0	14.7368	23.0618	0	34
B-Intermittent	M1c	0	11.0526	30.749	0	35
B-Intermittent	M1c	1	1.25	32.6216	0	36
A-Continuous	M1c	0	10.625	13.502	0	37
B-Intermittent	M1c	0	7.5	8.86991	0	38
A-Continuous	M1c	0	9.53947	9.55979	0	39
A-Continuous	M1c	0	5.55921	9.32983	0	40
B-Intermittent	M1a+IIIc	0	4.375	6.80026	0	41
B-Intermittent	M1c	1	27.6316	27.6281	1	42
B-Intermittent	M1c	0	1.875	10.0197	0	43
B-Intermittent	M1a+IIIc	0	2.76316	41.3272	1	44
A-Continuous	M1a+IIIc	1	40.2303	40.2102	1	45
A-Continuous	M1c	1	34.7039	34.6912	1	46
A-Continuous	M1b	1	33.9474	33.9356	1	47
A-Continuous	M1b	0	24.1118	24.8686	0	48
A-Continuous	M1a+IIIc	0	12.0395	13.929	0	49
B-Intermittent	M1c	1	30.4934	30.4862	1	50
B-Intermittent	M1c	1	0.756579	36.728	0	51
B-Intermittent	M1c	0	1.11842	6.34034	1	52
B-Intermittent	M1c	0	5.29605	5.81472	0	53
B-Intermittent	M1c	1	39.375	39.3561	1	54
B-Intermittent	M1a+IIIc	0	6.875	9.55979	0	55
A-Continuous	M1a+IIIc	0	16.1513	16.3272	0	56
A-Continuous	M1c	0	2.56579	3.318	0	57
B-Intermittent	M1c	0	2.5	2.52957	0	58
A-Continuous	M1b	1	23.0263	23.0289	1	59
A-Continuous	M1c	0	4.63816	5.4205	0	60
B-Intermittent	M1a+IIIc	1	35.3289	35.1183	1	61
A-Continuous	M1c	0	13.9474	14.6846	0	62
B-Intermittent	M1c	0	8.22368	8.54139	0	63
B-Intermittent	M1c	1	1.57895	5.05913	0	64
A-Continuous	M1b	0	7.66447	22.9961	0	65
B-Intermittent	M1c	0	6.21711	7.42444	0	66
B-Intermittent	M1b	0	32.4013	33.9028	0	67
B-Intermittent	M1b	0	6.44737	11.7608	0	68
A-Continuous	M1a+IIIc	1	30.8553	30.8476	1	69
B-Intermittent	M1c	0	13.6184	14.6846	0	70
